# Supplementary material for: Bacterial biofilm colonization and succession in tropical marine waters are similar across different types of stone materials used in seawall construction
Source: Front Microbiol. 2022 Jul 25;13:928877. doi: 10.3389/fmicb.2022.928877 (PMC9358718; doi:10.3389/fmicb.2022.928877)
Supplement: Supplementary file 3 [file Data_Sheet_3.CSV]

Z_name	W_Week 1_C_1	W_Week 2_C_1	W_Week 3_C_1	W_Week 4_C_1	W_Week 1_C_2	W_Week 2_C_2	W_Week 3_C_2	W_Week 4_C_2	W_Week 1_C_3	W_Week 2_C_3	W_Week 3_C_3	W_Week 4_C_3	W_Week 1_G_1	W_Week 2_G_1	W_Week 3_G_1	W_Week 4_G_1	W_Week 1_G_2	W_Week 2_G_2	W_Week 3_G_2	W_Week 4_G_2	W_Week 1_G_3	W_Week 2_G_3	W_Week 3_G_3	W_Week 4_G_3	W_Week 1_L_1	W_Week 2_L_1	W_Week 3_L_1	W_Week 4_L_1	W_Week 1_L_2	W_Week 2_L_2	W_Week 3_L_2	W_Week 4_L_2	W_Week 1_L_3	W_Week 2_L_3	W_Week 3_L_3	W_Week 4_L_3	W_Week 1_M_1	W_Week 2_M_1	W_Week 3_M_1	W_Week 4_M_1	W_Week 1_M_2	W_Week 2_M_2	W_Week 3_M_2	W_Week 4_M_2	W_Week 1_M_3	W_Week 2_M_3	W_Week 3_M_3	W_Week 4_M_3	W_Week 1_P_1
Actibacterium	0.023059704	0.008960461	0.003074527	0.001679092	0.010758482	0.011890174	0.003919426	0.000752701	0.015393742	0.008144204	0.002980849	0.001774341	0.022459931	0.011531622	0.010745528	0.011270841	0.071320337	0.013713022	0.014354402	0.008983503	0.021979956	0.015047281	0.016657075	0.015755753	0.018961227	0.018844137	0.014677855	0.017130959	0.029258869	0.004929284	0.020657047	0.010382169	0.018976948	0.009757708	0.009874969	0.01215353	0.016926119	0.010263014	0.012010714	0.006876217	0.019745502	0.025743506	0.017838134	0.011910543	0.043359375	0.011768949	0.012304734	0.014180104	0.01187967
Ruegeria	0.017629363	0.01571641	0.016939847	0.019111119	0.008829255	0.017908057	0.032947345	0.022703703	0.010929853	0.016147749	0.019754005	0.017813144	0.019405381	0.019678963	0.026068935	0.025960325	0.030173989	0.018068995	0.02221348	0.029248108	0.017088536	0.020813285	0.030132369	0.024953794	0.023842775	0.01901757	0.02667305	0.039422509	0.033762577	0.014473384	0.030072552	0.041962115	0.030567537	0.026862486	0.040233297	0.033309966	0.020419277	0.019996432	0.022179409	0.022393377	0.024940197	0.022952823	0.024272073	0.024437071	0.036555504	0.01743952	0.025059319	0.027073753	0.020772004
Labrenzia	0.014721732	0.009923155	0.010805766	0.00572723	0.006582835	0.011150071	0.010523606	0.008045541	0.009506155	0.010584653	0.006154149	0.00360292	0.014859491	0.022389521	0.009730072	0.009588227	0.010780703	0.012213928	0.017256753	0.008878242	0.006834157	0.015524468	0.011691195	0.010351164	0.018364523	0.013327641	0.017640524	0.047359235	0.011950977	0.019418392	0.01135567	0.019430166	0.015651724	0.01576127	0.013515873	0.018305122	0.019325212	0.015191045	0.026972417	0.009188994	0.017558635	0.026165353	0.022839699	0.014100212	0.025046642	0.016374191	0.0188849	0.026695384	0.026938285
Sulfitobacter	0.013069534	0.011199152	0.007356905	0.004634294	0.006613251	0.015360163	0.008926414	0.003780234	0.0093974	0.01276488	0.005392899	0.005385009	0.020818859	0.015432945	0.014416154	0.016725981	0.024957326	0.016318004	0.015281056	0.010624127	0.020785394	0.029275392	0.018605607	0.013260913	0.023214331	0.016662887	0.016926954	0.022696975	0.025114726	0.012861736	0.018244069	0.020452806	0.034424252	0.019837858	0.014773164	0.019266062	0.020360404	0.014650299	0.016174052	0.007906554	0.016709366	0.017960963	0.017454602	0.015174814	0.041569496	0.017221421	0.01755299	0.013330229	0.01636503
Roseovarius	0.010576433	0.008789569	0.006563317	0.005177709	0.004866518	0.012733405	0.007544632	0.003808111	0.006816946	0.010493224	0.004708629	0.006206319	0.018824417	0.013654631	0.016338863	0.016559055	0.018339173	0.013596289	0.019931812	0.011771111	0.0168119	0.018936351	0.022395791	0.018342197	0.020351421	0.016502795	0.019428964	0.0321111	0.020982771	0.013553566	0.073685498	0.03098397	0.022315801	0.021749478	0.017427444	0.027111115	0.018250771	0.015993801	0.024604107	0.025506308	0.013616612	0.020281123	0.0220335	0.026204093	0.02551889	0.0219441	0.01741186	0.025682519	0.013368984
Phaeobacter	0.009652624	0.006488217	0.004277386	0.003004048	0.003967081	0.007649749	0.005479841	0.002503429	0.005274606	0.007398707	0.003092043	0.003176768	0.011990609	0.00727777	0.008448266	0.006717101	0.011810859	0.006899518	0.007264621	0.004508085	0.010537302	0.008835904	0.008122996	0.005690176	0.012378437	0.00801793	0.008734453	0.011716119	0.013730521	0.005754762	0.00952148	0.011648618	0.013116921	0.009949638	0.007622324	0.010318292	0.011347859	0.006483371	0.008580424	0.00445383	0.008818242	0.00820439	0.008288979	0.006748858	0.013152985	0.007214039	0.008458953	0.006618546	0.012114825
Paracoccus	0.008639987	0.00664202	0.00496616	0.003773378	0.003245794	0.008565778	0.004844116	0.003345339	0.004889021	0.007110355	0.003164746	0.004571446	0.014967298	0.00889157	0.00958025	0.010382795	0.011140059	0.010340061	0.010892561	0.00613419	0.010914532	0.01425197	0.012044726	0.009510569	0.01520326	0.011726723	0.011254528	0.016292621	0.01360254	0.010817695	0.011877395	0.015739179	0.01268764	0.015784302	0.010049593	0.01505998	0.012387956	0.008958535	0.013523801	0.005725309	0.008457303	0.01339095	0.011740764	0.012252257	0.015694963	0.013127873	0.010240714	0.009447581	0.00926684
Leisingera	0.008296519	0.006755948	0.014668889	0.013164081	0.003788932	0.006242341	0.006015741	0.015996298	0.004691285	0.008214534	0.003395687	0.013017	0.009019908	0.00816301	0.007973831	0.009187605	0.010744767	0.00801155	0.00756185	0.007237618	0.007745797	0.008350764	0.007432377	0.00677325	0.016644237	0.006723855	0.007804103	0.010960241	0.011950977	0.005896273	0.007752507	0.009041224	0.017593709	0.009013021	0.008347012	0.009719673	0.008757427	0.007927217	0.008392463	0.015831376	0.018740534	0.010643534	0.009110833	0.020682709	0.017368237	0.00678623	0.007744485	0.010897025	0.010695187
Shimia	0.007775396	0.004374847	0.002535487	0.001636351	0.004923005	0.005271715	0.002548152	0.002285982	0.006060606	0.004634742	0.00149684	0.001441168	0.007804078	0.005209598	0.005185487	0.003305134	0.009498997	0.004030351	0.003330711	0.001571659	0.006136281	0.003833398	0.003658637	0.002467898	0.00566869	0.003602065	0.00529306	0.006184462	0.007368043	0.002979583	0.004964539	0.005411189	0.008953576	0.004114974	0.003562323	0.005474208	0.00831097	0.003261197	0.003843804	0.001512622	0.006907387	0.003969692	0.003702254	0.002508903	0.007672575	0.004336812	0.004921894	0.00279993	0.007847202
Thalassobius	0.007360866	0.004488775	0.002610354	0.001526447	0.004901279	0.005896555	0.003005243	0.001360438	0.005506945	0.005063754	0.001954445	0.001549643	0.007300975	0.004089339	0.012277037	0.003999546	0.011283802	0.004042638	0.00591835	0.002823905	0.007368567	0.004891162	0.006042917	0.003518641	0.007293756	0.004275785	0.011507438	0.01357833	0.011298884	0.003789338	0.01056493	0.010334762	0.010588933	0.004875015	0.006330109	0.013626446	0.012569483	0.004097401	0.007950754	0.002374889	0.008903169	0.004981044	0.006222605	0.003516061	0.011118237	0.004328423	0.010602359	0.004866407	0.008813949
Tropicibacter	0.006928571	0.003036189	0.001836731	0.000830387	0.003467394	0.003676248	0.001928189	0.000630039	0.004533096	0.002967923	0.001082001	0.001193225	0.022729451	0.005460286	0.003487511	0.002877804	0.031701255	0.004263816	0.003059708	0.001999964	0.014177575	0.005559223	0.003239332	0.003313881	0.035135718	0.006376989	0.004480133	0.007551915	0.024480916	0.004111668	0.004499878	0.006535417	0.018711203	0.004660054	0.002820173	0.007545743	0.032591364	0.006505669	0.003590057	0.001812223	0.009249954	0.009080535	0.003569192	0.003686918	0.014744636	0.009051102	0.003678189	0.003003667	0.019848804
Celeribacter	0.006555494	0.003281135	0.002021402	0.001166206	0.003436979	0.004161561	0.00229071	0.000747126	0.004982945	0.003748585	0.001389922	0.001394679	0.013242376	0.004073671	0.004020209	0.003685725	0.014416195	0.004724603	0.004196171	0.002344785	0.022514366	0.007181657	0.005089205	0.003739567	0.011895996	0.006003442	0.004931759	0.006837266	0.010975885	0.003199711	0.005086818	0.005797219	0.008571993	0.005965176	0.003859183	0.00606495	0.011499948	0.003088381	0.004454678	0.002141054	0.00431004	0.004169799	0.004852849	0.004356858	0.008308069	0.005519579	0.004198605	0.003900111	0.009449738
Pseudooceanicola	0.006508119	0.007878142	0.010141947	0.002021016	0.00371072	0.01230269	0.009908897	0.001449647	0.004795096	0.012525758	0.007227597	0.002277975	0.012924942	0.007833982	0.007815686	0.007004213	0.012062408	0.008466194	0.009677419	0.004275784	0.013228212	0.010935524	0.010137302	0.006234407	0.014428814	0.00882506	0.008743485	0.010314308	0.022689183	0.00690257	0.009089427	0.008953182	0.015229257	0.011761454	0.008486711	0.00899503	0.01583696	0.007548137	0.009304074	0.004157883	0.00944104	0.009615957	0.009971822	0.00718949	0.014511427	0.0094873	0.008194335	0.006764072	0.007420439
Epibacterium	0.006247557	0.008123088	0.010705943	0.001099042	0.003006813	0.005769161	0.015320437	0.000903242	0.003475209	0.006758705	0.009708074	0.001208721	0.006714022	0.005201764	0.008856113	0.004320044	0.005324469	0.004970356	0.007255879	0.003052576	0.005111472	0.005479692	0.007218614	0.002688824	0.004786329	0.005109596	0.007316346	0.005298022	0.005484895	0.003773615	0.006798728	0.004869393	0.007052474	0.004805921	0.006050711	0.004639293	0.004969901	0.006438773	0.005413279	0.002261625	0.003425385	0.004986452	0.008578585	0.003466602	0.005783582	0.003833507	0.006227342	0.003067699	0.006471111
Rhodobacter	0.005027655	0.00386217	0.002285931	0.00236294	0.00205089	0.005168586	0.00258493	0.001471949	0.00276336	0.003924409	0.001744887	0.002890084	0.009283438	0.005264436	0.005035666	0.00604272	0.006833768	0.006297423	0.005970802	0.003629698	0.007236536	0.008358717	0.007087067	0.00571173	0.008975954	0.006977334	0.006602777	0.010602916	0.008452833	0.006218602	0.007100351	0.009244397	0.008381202	0.009719322	0.00641742	0.009026536	0.007599582	0.005279236	0.007264696	0.003470992	0.005442398	0.008447764	0.007647151	0.006843279	0.009783116	0.007893501	0.006068571	0.005716282	0.005417269
Donghicola	0.004542063	0.00998012	0.01091557	0.000250337	0.001785838	0.014080149	0.016828312	0.000289929	0.003519699	0.020501171	0.008172744	0.000495886	0.013949115	0.008499871	0.006159327	0.001034941	0.011703052	0.009590514	0.006495323	0.000863868	0.008952934	0.008772279	0.005722272	0.001131569	0.017583729	0.008311432	0.004724011	0.001965285	0.00426603	0.004080221	0.005494416	0.00176761	0.00476979	0.007247267	0.005055356	0.001528052	0.013658642	0.009276293	0.004595649	0.000580934	0.00233549	0.006408835	0.006590482	0.001690587	0.004232743	0.006048049	0.004586711	0.001309739	0.004058597
Albimonas	0.0037663	0.001458282	0.000628881	0.000402982	0.000795154	0.001565135	0.000436076	0.000446045	0.001305057	0.000829893	0.000449052	0.000480389	0.00620493	0.00165297	0.000865635	0.002170037	0.00232384	0.002285504	0.001153947	0.000769496	0.00364656	0.002759729	0.001200362	0.000986082	0.005465556	0.004515922	0.000912285	0.001484271	0.002967938	0.002444988	0.001157577	0.001530574	0.003257085	0.003070876	0.001431914	0.001307509	0.003193885	0.001633386	0.002086368	0.000584588	0.001726847	0.002677108	0.001314966	0.000953203	0.005194729	0.002147435	0.001234884	0.001187496	0.002421223
Rhodovulum	0.003547191	0.002403887	0.001617122	0.001294427	0.001346983	0.00336686	0.001707525	0.001109538	0.00174502	0.002792098	0.001064894	0.001425671	0.005468245	0.003822983	0.0034126	0.004246596	0.004246399	0.003968912	0.004502142	0.002587975	0.004187257	0.004946833	0.004595906	0.004041318	0.005224335	0.004302467	0.004823369	0.007112131	0.005399575	0.003946572	0.005192794	0.006887584	0.004817487	0.006548643	0.003850452	0.006435148	0.004395885	0.003445162	0.005131338	0.002721988	0.003213067	0.005008085	0.005228554	0.005993489	0.005940998	0.005217596	0.004604352	0.003981605	0.003692801
Thioclava	0.003482051	0.002523512	0.001512308	0.001196735	0.001468646	0.00336686	0.001807349	0.001003602	0.002081171	0.002897593	0.001218855	0.001371434	0.00594739	0.003298107	0.003986916	0.003465383	0.005725751	0.003587995	0.004336043	0.002348415	0.005545287	0.004620756	0.005039875	0.00372879	0.005630602	0.003908908	0.004696914	0.007290793	0.006045573	0.003215434	0.004850412	0.006264518	0.005178629	0.005635057	0.003920302	0.006049197	0.005323142	0.002926715	0.005009163	0.00234566	0.003354612	0.00432664	0.004680651	0.004905399	0.005940998	0.004395531	0.004269169	0.0038419	0.003823442
Loktanella	0.003280708	0.002512119	0.001856695	0.001031878	0.001603344	0.003312263	0.002101569	0.000897666	0.002214642	0.002869461	0.001210302	0.00138693	0.00472557	0.003211933	0.003986916	0.003565538	0.005408319	0.003465118	0.004108751	0.002489973	0.005388107	0.005129755	0.005138535	0.003815005	0.00505929	0.003762157	0.004949824	0.007270179	0.006344195	0.003270466	0.004964539	0.006345788	0.005383048	0.004990173	0.003780603	0.006309123	0.004906121	0.003255622	0.004793008	0.00209721	0.003439539	0.004775529	0.00471196	0.003902737	0.006197528	0.004756233	0.004683737	0.003783689	0.003823442
Thalassococcus	0.003162271	0.002426673	0.001417477	0.000860916	0.001416504	0.002942211	0.001733794	0.000663492	0.002115774	0.002419349	0.001043511	0.001200973	0.006049208	0.002796732	0.002879901	0.002737586	0.048309526	0.004337542	0.002753737	0.00180396	0.016503829	0.006275003	0.003601085	0.002322411	0.025950283	0.003495337	0.003342035	0.004370353	0.020958394	0.002680839	0.00304883	0.00389416	0.01547456	0.004368321	0.003117033	0.003859514	0.017976029	0.002976887	0.003073164	0.001498007	0.003602316	0.004829612	0.003240451	0.002868602	0.007672575	0.003623796	0.003422392	0.002555446	0.010120364
Roseobacter	0.003138583	0.002198816	0.001487353	0.00092808	0.00144692	0.002699555	0.001744302	0.0009813	0.001962529	0.002433415	0.001086278	0.001224218	0.004324285	0.003031751	0.00309631	0.002784325	0.004216453	0.002942893	0.003085934	0.001745885	0.003942057	0.004342397	0.003198224	0.002397849	0.004621283	0.003181824	0.003197514	0.004707063	0.005174084	0.002342786	0.003480884	0.004158286	0.005246768	0.003876981	0.002776517	0.003977662	0.004091705	0.002436142	0.00343029	0.001556466	0.003970332	0.003558661	0.003623982	0.002846121	0.007480177	0.003187599	0.003290083	0.002683509	0.003962793
Yoonia	0.002854334	0.002027924	0.001347601	0.000891445	0.001286151	0.002456898	0.0016077	0.000563132	0.001794454	0.00239825	0.000872444	0.001053757	0.003976905	0.002546044	0.002696786	0.002617399	0.004336238	0.002475962	0.002797447	0.001575289	0.003904334	0.00353118	0.003370879	0.002570279	0.00399284	0.002748242	0.003631076	0.004425326	0.004826708	0.002201275	0.003325997	0.003819663	0.004388206	0.003623633	0.002732861	0.003339661	0.003792432	0.002330223	0.003204737	0.001223981	0.002830896	0.003098956	0.003232624	0.002454948	0.004920709	0.003078549	0.003060747	0.002374993	0.003771186
Oceanicola	0.002635226	0.002010835	0.001497335	0.001105148	0.001194904	0.002857282	0.001686509	0.000685795	0.001423699	0.002320887	0.001073448	0.001193225	0.004575837	0.003196265	0.004294882	0.003712433	0.004444045	0.00335453	0.004729434	0.003077984	0.00360255	0.004135616	0.004546576	0.004052095	0.004627631	0.003235188	0.005049182	0.007840523	0.005844461	0.003066062	0.005779734	0.007321021	0.004238299	0.004951787	0.003841721	0.007293693	0.004709877	0.002815221	0.004962173	0.003277347	0.002965364	0.004505114	0.004868503	0.005386497	0.005678638	0.004395531	0.004233887	0.004121311	0.00293508
Jannaschia	0.002463492	0.002375405	0.001617122	0.001489812	0.001042825	0.002911879	0.001744302	0.001053782	0.001403925	0.002447481	0.001073448	0.001689111	0.004665676	0.003572296	0.003104634	0.00365234	0.003258168	0.003760022	0.003391905	0.001963667	0.00351453	0.005105896	0.003962838	0.003033683	0.004767285	0.004402524	0.004064637	0.006184462	0.00453418	0.00421387	0.003921089	0.005370555	0.004367764	0.005750215	0.003475011	0.005285171	0.003449003	0.003328093	0.004435882	0.002038751	0.003255531	0.004786345	0.004077959	0.003534046	0.006115905	0.004638795	0.003695831	0.003224868	0.003074431
Pseudorhodobacter	0.002303602	0.001555121	0.000988241	0.000610579	0.000899437	0.002038315	0.001350258	0.000473923	0.001181472	0.001730116	0.00083823	0.000821311	0.003449845	0.001786148	0.002297262	0.001976403	0.003132393	0.002027463	0.002701285	0.001611586	0.003244181	0.002743822	0.00287758	0.00246251	0.003300917	0.002374695	0.002854278	0.003772522	0.003400635	0.00161951	0.002967311	0.003081466	0.003134433	0.002932686	0.002366151	0.003323908	0.00347844	0.001756029	0.002819416	0.001286094	0.0020524	0.002552717	0.00271603	0.002603324	0.003597248	0.002826897	0.002452126	0.002532161	0.002699925
Pseudoruegeria	0.002208852	0.001646264	0.001197868	0.001050196	0.00082557	0.002232441	0.001229418	0.00074155	0.00129517	0.00185671	0.000928041	0.001495405	0.003725354	0.002608716	0.00268014	0.002470504	0.003395921	0.002924462	0.002876126	0.001814849	0.003011556	0.00353118	0.003370879	0.003130675	0.003491354	0.002808277	0.003477523	0.00516059	0.003278748	0.002845934	0.003489036	0.004625585	0.003652296	0.00406891	0.002942409	0.00510401	0.002796489	0.002625682	0.003420892	0.001603964	0.002561961	0.00346672	0.003592674	0.003601489	0.004337687	0.003430863	0.003431213	0.002898888	0.002560574
Roseivivax	0.002054884	0.001800067	0.001347601	0.001123465	0.000777774	0.002450832	0.001376528	0.001076084	0.001186416	0.001821545	0.000932317	0.001472161	0.003749311	0.00249904	0.002630199	0.003318488	0.003348007	0.002844592	0.002675059	0.002250413	0.003369925	0.004087898	0.003165337	0.002537948	0.003859533	0.002908334	0.003414295	0.004755164	0.003455484	0.002908828	0.003325997	0.004652675	0.004306439	0.004529542	0.002689205	0.004426626	0.003218416	0.003082807	0.003749824	0.001680691	0.002448725	0.004288782	0.003318723	0.004042121	0.005019823	0.003724457	0.002681462	0.002654404	0.002133812
Gemmobacter	0.002031196	0.001515246	0.000993232	0.000763224	0.000747358	0.002317371	0.001213656	0.000680219	0.001211133	0.001709017	0.000727036	0.000860052	0.003467813	0.002365863	0.002030913	0.002136652	0.003162339	0.00227936	0.002517703	0.00144462	0.002948684	0.003356212	0.002795363	0.002414014	0.003637356	0.002661526	0.003188482	0.003971799	0.003754106	0.002099073	0.003016222	0.003237232	0.002936828	0.003685051	0.002147871	0.003473562	0.002899518	0.002084936	0.002744232	0.001348206	0.002066554	0.003190897	0.002927364	0.002945038	0.003731343	0.003254706	0.002231611	0.002340066	0.002604121
Litoreibacter	0.0019779	0.00135005	0.000953303	0.00085481	0.00083426	0.001850257	0.001176879	0.000568708	0.001221019	0.001610555	0.000654333	0.0008678	0.003000647	0.002154345	0.002288939	0.002296901	0.003300093	0.002181059	0.002788705	0.00143736	0.003156161	0.003149431	0.002968018	0.002451733	0.003396135	0.002508105	0.002691693	0.004287894	0.003485956	0.001973286	0.002771664	0.003440406	0.003318411	0.003216742	0.002497119	0.00389102	0.002762146	0.002118384	0.003110756	0.001300708	0.00217979	0.00286099	0.002528178	0.002508903	0.003737174	0.002801731	0.002549153	0.002258572	0.002368967
Pseudophaeobacter	0.001900916	0.001002569	0.000748667	0.000592262	0.00081688	0.001407408	0.000908929	0.000507376	0.001077661	0.00143473	0.000675716	0.000495886	0.002383747	0.001339611	0.0017063	0.001208544	0.002084269	0.001320923	0.001459918	0.000896535	0.001798131	0.001876934	0.001849873	0.000942974	0.002393165	0.001207359	0.001806505	0.002247021	0.002602278	0.000990574	0.001834189	0.001977556	0.002412151	0.001673627	0.001283484	0.002268449	0.002050759	0.001181835	0.001701048	0.000811116	0.001953319	0.001671165	0.001823732	0.001056617	0.003224114	0.001585411	0.001702375	0.001216602	0.002325419
Primorskyibacter	0.00188315	0.001726014	0.001337619	0.000250337	0.000725633	0.003269798	0.00324167	0.000284354	0.001171585	0.002363085	0.000940871	0.000395159	0.002042356	0.001222101	0.001265159	0.001048295	0.002234001	0.001462231	0.001049043	0.000754977	0.001640952	0.001773543	0.001479898	0.001029189	0.002145596	0.001394133	0.001372944	0.002020258	0.002736353	0.000904095	0.001516263	0.001774383	0.0019488	0.001842525	0.00117871	0.001787979	0.00242853	0.001114939	0.001240543	0.000683237	0.001132359	0.001579223	0.001698497	0.00133988	0.002821828	0.001283428	0.001367193	0.001047791	0.001558989
Pseudovibrio	0.001770635	0.000928516	0.000753658	0.000555627	0.000712597	0.001085888	0.000929944	0.000769428	0.001403925	0.001329235	0.000658609	0.000596612	0.001653051	0.001198599	0.001231865	0.000994879	0.001617105	0.00107517	0.001389982	0.00048638	0.001496347	0.001352028	0.001866316	0.000872925	0.002272554	0.001140654	0.001797473	0.001662933	0.001352941	0.001124223	0.001646694	0.001320628	0.001730752	0.001604533	0.001396989	0.001244496	0.001373714	0.000908675	0.001550679	0.000555359	0.001394216	0.001189826	0.001776769	0.000755369	0.00156833	0.001392477	0.001631811	0.001228244	0.002212197
Salipiger	0.001717338	0.001754496	0.001043143	0.000885339	0.000738668	0.002456898	0.001250433	0.00054083	0.001132038	0.001772314	0.000816847	0.000976275	0.003479792	0.002428534	0.002330556	0.002697523	0.002802983	0.002518969	0.002386572	0.001644253	0.003168735	0.003912929	0.002976239	0.00236013	0.004062667	0.003248529	0.00268266	0.00507813	0.004010068	0.002657254	0.002934703	0.004259873	0.003992995	0.004552573	0.002331226	0.004631416	0.003198791	0.00255321	0.002922795	0.00153089	0.002293026	0.003845301	0.002723857	0.003129384	0.004728312	0.003103714	0.002610897	0.002380814	0.002238325
Defluviimonas	0.001717338	0.001446889	0.00107309	0.000659425	0.000608315	0.002001917	0.00097723	0.000579859	0.001072717	0.001526159	0.000684269	0.001077002	0.003036583	0.002389365	0.001980973	0.00252392	0.002347797	0.002494394	0.002447766	0.001292173	0.0021565	0.003690242	0.00282825	0.002069155	0.002958129	0.002781595	0.002520075	0.003930569	0.003120296	0.002798764	0.002437434	0.004056699	0.003325225	0.004114974	0.002479656	0.003812254	0.002354938	0.002335797	0.002875805	0.001260518	0.001818851	0.003255796	0.002856919	0.003187835	0.003678871	0.003271483	0.002019917	0.002019908	0.001959623
Marinibacterium	0.001581135	0.001931085	0.000524067	0.00050678	0.000495342	0.003378993	0.000735549	0.000373563	0.000874981	0.001758248	0.000513202	0.000495886	0.002228025	0.00285157	0.000932222	0.001582458	0.001395502	0.003078057	0.001355014	0.001096169	0.001307732	0.003523227	0.001578558	0.001088462	0.002177335	0.002328001	0.001625855	0.0024944	0.001572337	0.002327062	0.002095052	0.001936921	0.001941986	0.007070692	0.002008172	0.001977016	0.001373714	0.001672409	0.001832621	0.00128244	0.001302212	0.004429397	0.001667188	0.001767023	0.00260611	0.002793343	0.001428937	0.002014087	0.001114808
Aliiroseovarius	0.00156337	0.000877248	0.000748667	0.000439617	0.000790809	0.001298213	0.000730295	0.000379138	0.001008453	0.001132312	0.000526032	0.000550123	0.002311876	0.001370947	0.00136504	0.001161805	0.003851107	0.001474518	0.00151237	0.000813052	0.002458285	0.00186898	0.001784099	0.001104627	0.003256481	0.001587577	0.001517464	0.00241194	0.003248277	0.001163531	0.002070596	0.002119778	0.002344011	0.001681305	0.001667656	0.002142424	0.002742522	0.001482869	0.001795028	0.000738042	0.002271794	0.001541365	0.001659361	0.00144779	0.002938433	0.001426031	0.00176412	0.00142616	0.00200317
Puniceibacterium	0.00137387	0.000956998	0.000618898	0.000421299	0.000651766	0.001358877	0.00077758	0.000317807	0.00077117	0.001202642	0.000568799	0.000472641	0.002048346	0.001245603	0.001290129	0.001208544	0.002257958	0.001400793	0.001486144	0.000896535	0.002043331	0.002004183	0.001603223	0.001508759	0.002418556	0.001580906	0.001905863	0.002549373	0.002260996	0.001257872	0.001842341	0.002377131	0.002173661	0.00191162	0.001423183	0.002615017	0.002472685	0.001137238	0.001851417	0.000741696	0.001450834	0.001725248	0.001643707	0.001699579	0.002559468	0.001467973	0.001675914	0.001391233	0.001506732
Tateyamaria	0.001332417	0.001338658	0.000783605	0.00046404	0.000599625	0.001971585	0.000914182	0.000379138	0.000983736	0.001441763	0.000530309	0.000689591	0.002174121	0.001715642	0.00168133	0.002069882	0.002455604	0.002058182	0.001774631	0.000972759	0.002332541	0.002696104	0.001956754	0.001174677	0.002310642	0.001700975	0.001490367	0.002576859	0.002102543	0.001446552	0.001744518	0.002546442	0.003413806	0.002303157	0.001833549	0.00219756	0.002050759	0.00147172	0.001663456	0.000829384	0.001804696	0.002049746	0.00205072	0.001434301	0.003317397	0.001837063	0.001790581	0.001379591	0.002151231
Nioella	0.001320574	0.001116497	0.000913374	0.000488463	0.00061266	0.001577268	0.00083012	0.000407016	0.000736566	0.001160444	0.000517479	0.000689591	0.001784816	0.001535461	0.001564802	0.001662583	0.002216033	0.001707984	0.001931987	0.001168763	0.001854716	0.002544995	0.00233495	0.001875172	0.00255821	0.001994477	0.002104579	0.002721163	0.002638844	0.001894669	0.002453738	0.002593849	0.00251436	0.002625599	0.001973248	0.002520499	0.002315689	0.001622236	0.001992388	0.000968224	0.002137327	0.002660883	0.002285535	0.002023309	0.003457323	0.002197765	0.001887608	0.00181035	0.001323834
Tabrizicola	0.00130873	0.000974087	0.000593943	0.000543415	0.000456236	0.001358877	0.000698772	0.000429319	0.000672302	0.000928355	0.000517479	0.000681843	0.00210225	0.001355279	0.001423304	0.001415532	0.001904591	0.00136393	0.00155608	0.000911054	0.0021565	0.002258683	0.001915646	0.001449486	0.002304294	0.001687634	0.002005221	0.002796751	0.002181769	0.001470137	0.001899405	0.002492262	0.002003312	0.002533473	0.001868473	0.002528375	0.001967355	0.001443846	0.002020582	0.000913419	0.001266826	0.002060562	0.002035066	0.001870436	0.002472015	0.001920948	0.001596528	0.00158915	0.001419638
Yangia	0.001285043	0.001179158	0.000673801	0.000659425	0.000590934	0.001571202	0.000845881	0.000446045	0.000677246	0.00143473	0.000590182	0.000534627	0.002509523	0.001527627	0.001356717	0.001462271	0.002234001	0.001628114	0.001416208	0.001012686	0.001967885	0.001900793	0.001545671	0.001250115	0.002361425	0.001700975	0.001652952	0.002528758	0.002047694	0.00166668	0.001622239	0.002444855	0.002282685	0.00259489	0.001405721	0.002433857	0.00201151	0.001505168	0.001889009	0.000822077	0.001372985	0.002293119	0.001682843	0.001883925	0.002518657	0.002088716	0.001420116	0.001431981	0.0013848
Oceanicella	0.001255433	0.000723445	0.000399289	0.000360242	0.000286777	0.000818966	0.000330997	0.000373563	0.000578378	0.000590771	0.000290815	0.000457145	0.003084497	0.001112425	0.000724137	0.001475625	0.001030156	0.001511381	0.00077804	0.00047912	0.001666101	0.00222687	0.000855052	0.000770545	0.002748648	0.002734901	0.00085809	0.001161305	0.001627186	0.001635233	0.000929323	0.001259676	0.001628542	0.002234062	0.000908043	0.001165731	0.00137862	0.001254306	0.001409708	0.000379982	0.001139436	0.002060562	0.001166249	0.000692421	0.002472015	0.001551857	0.000776213	0.000977938	0.000940619
Pararhodobacter	0.00124359	0.001002569	0.000578969	0.00050678	0.000499687	0.001231482	0.000625217	0.000373563	0.000632755	0.000942421	0.000457605	0.000503634	0.002251982	0.001206433	0.001140308	0.001482303	0.001736891	0.00149295	0.001398724	0.000932832	0.001923875	0.002210964	0.001496341	0.001330941	0.002551862	0.00190776	0.001544562	0.002192048	0.002078166	0.001800329	0.00171191	0.002201047	0.001976056	0.002333866	0.001501764	0.0021503	0.001820171	0.001310053	0.001522485	0.000800155	0.00130929	0.002082195	0.00163588	0.001573684	0.002419543	0.001946113	0.001561246	0.001245707	0.00122803
Tropicimonas	0.001231746	0.001179158	0.000728703	0.000805964	0.00060397	0.001674331	0.000798596	0.000579859	0.000840378	0.001258906	0.000675716	0.000937534	0.002419683	0.001699974	0.001806181	0.002129975	0.002006409	0.002052038	0.00215928	0.001212319	0.00202447	0.002704057	0.002400724	0.001842841	0.002532819	0.001974465	0.002303294	0.003903083	0.002242713	0.002028318	0.002543409	0.00361649	0.002589314	0.00322442	0.002112947	0.003599587	0.001908481	0.001783903	0.002387106	0.001344553	0.001684383	0.002682517	0.002371634	0.00253588	0.002821828	0.002348757	0.002011096	0.001967518	0.001515442
Marivita	0.00121398	0.001270301	0.000998223	0.000628896	0.000773429	0.001704663	0.001208402	0.000412592	0.001048	0.001378466	0.000718483	0.000875548	0.002216047	0.001590298	0.001747917	0.001615843	0.002485551	0.001578964	0.001800857	0.00096187	0.002407987	0.002083714	0.002112966	0.001557255	0.002520123	0.001787692	0.002023286	0.002789879	0.002882617	0.001415105	0.002111356	0.002559987	0.002841432	0.002587213	0.001868473	0.002276325	0.002399093	0.001399249	0.001842019	0.000928034	0.001634843	0.002044337	0.002168128	0.001838963	0.003200793	0.001895782	0.002019917	0.00158915	0.001933495
Confluentimicrobium	0.001172527	0.000723445	0.000424245	0.00023202	0.000364989	0.001043423	0.000478107	0.00020072	0.000563547	0.000759563	0.000256601	0.00030218	0.001473372	0.000869572	0.000640903	0.000914754	0.001545234	0.00091543	0.001014075	0.000671494	0.001175701	0.00107367	0.001159253	0.001126181	0.001269583	0.000940539	0.001219391	0.001635447	0.002035506	0.000715414	0.001230945	0.00143576	0.001206075	0.001297445	0.000995355	0.00121299	0.001280498	0.000657814	0.001080776	0.000526129	0.000728956	0.000903186	0.001127113	0.001807489	0.00130014	0.001023387	0.001120216	0.00093137	0.001184483
Antarctobacter	0.001036325	0.001025355	0.000593943	0.000396876	0.000447546	0.001261814	0.000751311	0.000189569	0.00074151	0.001181543	0.000380625	0.000371914	0.001904602	0.001182931	0.001115338	0.001969726	0.001706945	0.00107517	0.001005333	0.00132847	0.001892439	0.001694012	0.001118145	0.000975305	0.002190031	0.001167336	0.001409074	0.001546115	0.002047694	0.001077052	0.001385832	0.00140867	0.002194103	0.001850203	0.00110886	0.001378398	0.002212661	0.001153962	0.001296932	0.000679584	0.001224363	0.001287175	0.001338447	0.000993669	0.002308769	0.001107271	0.001226063	0.000954654	0.001437057
Maritimibacter	0.001024481	0.000837373	0.000549023	0.000586156	0.000508377	0.001346744	0.000619963	0.000395865	0.000617925	0.001026817	0.000431945	0.000728332	0.002228025	0.001308275	0.001456598	0.001635874	0.002150151	0.001548244	0.001634758	0.001099799	0.002011895	0.002441604	0.002441832	0.001955998	0.00228525	0.002007818	0.002294262	0.006108874	0.002699787	0.001650956	0.001777126	0.006603141	0.002166847	0.002740757	0.00169385	0.006828976	0.001977167	0.001443846	0.002396504	0.001417626	0.001450834	0.002028112	0.002089856	0.004563685	0.002547808	0.002029997	0.001411296	0.001513476	0.001288996
Sedimentitalea	0.000994872	0.000723445	0.000484138	0.000378559	0.000460581	0.000758302	0.00056217	0.000362412	0.000692076	0.000836926	0.000414838	0.00056562	0.001323639	0.001073256	0.001098691	0.001095034	0.001437427	0.00112432	0.001014075	0.000627938	0.001068819	0.00130431	0.001216805	0.000711272	0.001377498	0.001320757	0.001201326	0.001717906	0.001621091	0.001045606	0.001442896	0.001361263	0.00184659	0.001443312	0.00096043	0.001252373	0.001148032	0.001020169	0.001155961	0.000522476	0.001146513	0.001346667	0.001150595	0.00084979	0.001766558	0.001140825	0.001234884	0.001007043	0.001323834
Sagittula	0.000983028	0.000751927	0.000678792	0.000341924	0.000347608	0.001091955	0.000714533	0.000189569	0.000697019	0.000843959	0.000380625	0.000395159	0.001964495	0.001049754	0.000824018	0.001302022	0.001676998	0.001118177	0.001066527	0.000707791	0.002099916	0.0016622	0.001249692	0.000867536	0.002513775	0.00108062	0.001363911	0.001621703	0.001535771	0.001006297	0.001271705	0.001652478	0.002371267	0.001497052	0.001135054	0.00166983	0.002570808	0.001036893	0.001184155	0.000661315	0.001238517	0.001541365	0.001221039	0.001169023	0.002693563	0.001409254	0.000899701	0.000948833	0.000975457
Cognatishimia	0.000971184	0.000529767	0.001167921	0.000512886	0.00082557	0.000782568	0.001014007	0.000473923	0.000820604	0.000738464	0.000645779	0.000286684	0.001096045	0.000720726	0.009596897	0.001048295	0.001724912	0.000933862	0.002911094	0.000754977	0.001458624	0.00130431	0.002614487	0.000921421	0.001206104	0.000940539	0.008635095	0.008981213	0.003997879	0.000982712	0.007418277	0.029690431	0.003127619	0.001297445	0.00383299	0.010310415	0.001182375	0.001215284	0.004511066	0.000738042	0.002193945	0.001465649	0.002888228	0.000786842	0.002670243	0.001065329	0.008167874	0.002316782	0.001593827
Octadecabacter	0.000953419	0.000717748	0.000434227	0.000244232	0.000447546	0.000740103	0.000478107	0.000362412	0.000593208	0.000829893	0.000346411	0.000325425	0.001293692	0.00068939	0.001198572	0.000667704	0.00149732	0.000810985	0.000917912	0.00048638	0.001376891	0.001185013	0.000929047	0.000829817	0.001345758	0.000980562	0.001147131	0.001147561	0.001529676	0.000628936	0.000937475	0.001097137	0.001505891	0.001189964	0.000908043	0.00093731	0.001192187	0.000618791	0.001090174	0.000409212	0.000941273	0.000789612	0.000845335	0.000593504	0.001381763	0.001048552	0.001120216	0.000692706	0.001210612
Limimaricola	0.000947497	0.000694963	0.000489129	0.000537309	0.000325883	0.000867497	0.000619963	0.000512952	0.000573434	0.000731431	0.000419115	0.000581116	0.001868666	0.00100275	0.000948869	0.001322054	0.001227802	0.001118177	0.001066527	0.000911054	0.001471198	0.00202009	0.001422346	0.001002247	0.001872635	0.001400803	0.001345846	0.001972156	0.001602808	0.001265733	0.001605935	0.001666023	0.001683054	0.00180414	0.001091398	0.001835238	0.001255967	0.001165111	0.001541281	0.000712467	0.001146513	0.001692798	0.001346274	0.001546707	0.002023088	0.001543469	0.000979086	0.001094359	0.000958038
Aquimixticola	0.000911966	0.000558249	0.000379325	0.000225914	0.000438856	0.000788634	0.00038879	0.000323383	0.000543774	0.0006822	0.000235218	0.000286684	0.001479361	0.000681556	0.000907252	0.00054084	0.00157518	0.000780266	0.000760556	0.000471861	0.001816993	0.001017998	0.000920825	0.000851371	0.001294975	0.000747095	0.001020675	0.001284994	0.001474827	0.000621074	0.000953778	0.000927826	0.001390053	0.001159256	0.000689764	0.001181484	0.001295216	0.000507297	0.000808233	0.000464017	0.000905887	0.00079502	0.000939261	0.000723895	0.00130597	0.0007969	0.000970266	0.000675243	0.001106098
Marinovum	0.000805372	0.000563945	0.000459183	0.000293078	0.000325883	0.001013091	0.000651486	0.000211871	0.000439962	0.000787695	0.000363518	0.000480389	0.001036152	0.001167263	0.001032103	0.001281991	0.001323631	0.000804841	0.001066527	0.000867498	0.001075107	0.001447466	0.001331908	0.000932197	0.001421933	0.000913857	0.001282619	0.001683548	0.00145045	0.00078617	0.001467351	0.001374808	0.001424123	0.001520084	0.001012817	0.001528052	0.001143126	0.001036893	0.001080776	0.000632086	0.000983737	0.001600857	0.001369756	0.001128557	0.002396222	0.001316982	0.001093754	0.000902264	0.000862234
Pannonibacter	0.00079945	0.000609516	0.000549023	0.000549521	0.000317193	0.00064304	0.000619963	0.000819608	0.000558604	0.000675167	0.000431945	0.0004339	0.000934333	0.000775564	0.000649226	0.000661027	0.000652831	0.000632814	0.000882944	0.0003666	0.000496687	0.000978232	0.000616624	0.00058195	0.000964883	0.000773777	0.00082196	0.001071973	0.000834923	0.00088051	0.000921171	0.000988778	0.000824492	0.001220673	0.000689764	0.000858545	0.000691763	0.000691262	0.001033786	0.000383636	0.000813883	0.000919411	0.001048842	0.000611489	0.001236007	0.000880784	0.00074093	0.000745096	0.000975457
Tritonibacter	0.00079945	0.000535463	0.000424245	0.00023202	0.000252016	0.000709771	0.00056217	0.000144965	0.000395472	0.000506375	0.000384902	0.00021695	0.000886419	0.000744228	0.00063258	0.000534163	0.000742671	0.000540657	0.00069062	0.00048275	0.000798471	0.000811217	0.000600181	0.000495735	0.000742706	0.000566992	0.000776797	0.00084521	0.000871489	0.000455978	0.000554333	0.000921054	0.00100847	0.000690947	0.000619914	0.000638001	0.000775167	0.000602067	0.00067666	0.00028864	0.000679415	0.000681446	0.000782718	0.000553038	0.001101912	0.000654297	0.000758571	0.000471506	0.00077514
Stappia	0.000781685	0.000615213	0.000618898	0.000647214	0.000286777	0.000776501	0.000499123	0.000786155	0.000459736	0.000780662	0.000406285	0.000751577	0.001000216	0.000838236	0.000840665	0.000908077	0.000622885	0.000817129	0.001250109	0.000406526	0.000785897	0.001192966	0.000789279	0.000732826	0.000939492	0.001140654	0.001029708	0.001154433	0.000737414	0.001281457	0.001133121	0.001252904	0.000824492	0.001466343	0.000977893	0.001252373	0.000711388	0.000791607	0.001249941	0.000420173	0.000905887	0.001097885	0.000931434	0.000606993	0.001160215	0.000989833	0.000996728	0.000925549	0.001001585
Ponticoccus	0.000740232	0.000769016	0.000544032	0.000274761	0.000325883	0.001164752	0.000751311	0.000267627	0.000469623	0.000738464	0.000363518	0.000534627	0.001437436	0.001190765	0.000940546	0.001575781	0.001185877	0.001032163	0.001145205	0.000947351	0.001175701	0.00153495	0.001167475	0.00109385	0.001580631	0.001027256	0.00171618	0.002466913	0.001304186	0.001375797	0.001524415	0.001848879	0.001662612	0.001627564	0.001353334	0.002000646	0.001358996	0.001421547	0.001635262	0.00078554	0.000792651	0.001562999	0.001408892	0.001663609	0.002058069	0.001434419	0.001067292	0.001123465	0.001019004
Litorimicrobium	0.000728388	0.000450017	0.000309449	0.000134327	0.000343263	0.000582376	0.000357267	0.000144965	0.000420189	0.000562639	0.000230941	0.000123971	0.001143959	0.000540545	0.000749107	0.000674381	0.001125984	0.000675821	0.000830492	0.0003666	0.000980799	0.000596483	0.000813944	0.000598115	0.001212452	0.000573662	0.000849057	0.001305609	0.001249337	0.00055818	0.000790739	0.001246131	0.00107661	0.000790751	0.000654839	0.000929434	0.001192187	0.00045155	0.000892815	0.000350753	0.00061572	0.000681446	0.000923607	0.000768857	0.001247668	0.000662685	0.000829136	0.000675243	0.000792559
Oceaniglobus	0.000722466	0.000558249	0.000324423	0.000195385	0.000273742	0.000588442	0.000357267	0.000167267	0.000459736	0.000597804	0.000269431	0.000387411	0.000898397	0.000791232	0.000516052	0.000727797	0.000886413	0.000602095	0.000673136	0.000424675	0.000855056	0.000954373	0.000739949	0.000878313	0.000977579	0.000667049	0.000912285	0.001291865	0.001023847	0.000589627	0.000994538	0.001171634	0.00111068	0.000760042	0.000715957	0.001000323	0.000853665	0.000535171	0.000855223	0.000328831	0.000587411	0.00085992	0.000868817	0.000854286	0.001171875	0.000830453	0.000785033	0.000681064	0.000844815
Poseidonocella	0.000675091	0.000512677	0.000434227	0.000244232	0.000273742	0.000758302	0.000399298	0.000178418	0.000439962	0.000527474	0.000290815	0.000278936	0.001066098	0.000611051	0.00063258	0.000781213	0.001060102	0.000688109	0.000847976	0.000504528	0.000974512	0.001121388	0.001027707	0.000802875	0.001085494	0.000847152	0.001074871	0.00156673	0.001151828	0.000731138	0.000929323	0.001577981	0.001117494	0.001305122	0.000785807	0.00144141	0.001000849	0.000646665	0.000939805	0.000482285	0.000764342	0.001103293	0.001041014	0.001119564	0.001107743	0.000939503	0.000776213	0.00076838	0.000862234
Thalassobacter	0.000633639	0.000358874	0.000239574	0.000158751	0.000260706	0.000521712	0.000336251	0.000133814	0.000449849	0.000492309	0.000243771	0.000178209	0.000844493	0.000470039	0.00070749	0.000434007	0.000874435	0.000473075	0.000611942	0.000323043	0.000829907	0.000779405	0.000608403	0.000517289	0.000787142	0.000593674	0.000659374	0.001078845	0.001157922	0.000400947	0.000758132	0.00069079	0.00090626	0.000690947	0.000541333	0.000606495	0.000716294	0.000440401	0.000545087	0.000281333	0.000509561	0.000557055	0.000735755	0.000364196	0.000839552	0.000746569	0.000749751	0.000424937	0.000627079
Aestuariivita	0.000627717	0.000558249	0.000603925	0.000341924	0.000286777	0.000897829	0.000577931	0.000306656	0.000360868	0.000597804	0.000260878	0.000495886	0.000796579	0.00084607	0.000824018	0.000914754	0.001018177	0.000853992	0.00086546	0.000457342	0.000829907	0.001153201	0.000904382	0.000738214	0.001079146	0.000853823	0.00085809	0.001284994	0.001145734	0.000707553	0.001010842	0.000968461	0.001219703	0.001143901	0.000654839	0.000882175	0.000892914	0.000719136	0.000761242	0.000485939	0.000828037	0.00108166	0.001009706	0.000786842	0.001329291	0.001132436	0.000979086	0.000651959	0.000749011
Maribius	0.000609951	0.000472802	0.000369343	0.000238126	0.000273742	0.000758302	0.000362521	0.000267627	0.000281774	0.000583738	0.000239494	0.000472641	0.000988237	0.0008069	0.000824018	0.001028264	0.000964274	0.000896999	0.000856718	0.000573492	0.000723025	0.001105482	0.001257913	0.001363271	0.000990275	0.000880505	0.001282619	0.002143947	0.00104213	0.00092768	0.001108666	0.001632161	0.001069796	0.001289768	0.000969161	0.001559559	0.000848759	0.000841779	0.001099572	0.000584588	0.00061572	0.001103293	0.001181904	0.001416316	0.001346782	0.001056941	0.001129037	0.00087898	0.000566113
Pelagicola	0.000598107	0.00052407	0.0004492	0.000268655	0.000269397	0.000697638	0.000383536	0.000161691	0.000385585	0.000632969	0.000265154	0.000240195	0.001036152	0.000712892	0.000824018	0.000827953	0.001090049	0.000749547	0.000996591	0.000580752	0.001031096	0.001185013	0.001101702	0.000867536	0.001117233	0.000887175	0.001237456	0.001662933	0.001212771	0.000849063	0.001214641	0.00135449	0.001294657	0.001136224	0.001231097	0.001220867	0.001020473	0.000897526	0.001127767	0.00056632	0.000665261	0.001108701	0.001213212	0.001034135	0.001201026	0.000914337	0.001111395	0.001106002	0.000740302
Pseudodonghicola	0.000598107	0.000438624	0.000279502	0.000219808	0.000199875	0.000545977	0.000320489	0.000239749	0.000331208	0.00054154	0.000188174	0.000278936	0.000946312	0.000634553	0.000516052	0.000594256	0.00074866	0.000675821	0.000550747	0.000410156	0.000767035	0.000898701	0.000624846	0.000565785	0.000952187	0.000727084	0.000849057	0.000989514	0.000993375	0.000707553	0.000872259	0.000738197	0.001001656	0.000959649	0.000628645	0.000764026	0.000750637	0.000618791	0.000808233	0.000332484	0.000665261	0.000908594	0.000798372	0.000606993	0.001183535	0.000771734	0.000661545	0.000587927	0.000722883
Mangrovicoccus	0.000592186	0.000330392	0.000219609	0.000152645	0.000230291	0.000388251	0.000183887	0.00015054	0.000266943	0.000274287	0.00011547	0.000255691	0.000862461	0.000532711	0.000274673	0.000440685	0.000503099	0.000479219	0.000410875	0.000304895	0.000502974	0.000437421	0.000476856	0.000344859	0.000742706	0.000493616	0.000587114	0.000659676	0.000493641	0.000479564	0.000562485	0.000738197	0.000517863	0.000706301	0.000462753	0.000614372	0.000598547	0.000401378	0.000592077	0.000295948	0.000382171	0.000594913	0.000500939	0.000535053	0.000722948	0.000486528	0.000326362	0.000390011	0.000548694
Pacificibacter	0.000592186	0.000296214	0.000189662	0.00011601	0.000325883	0.000370051	0.000278458	9.48E-05	0.000405359	0.000246155	0.000158237	0.000123971	0.001102034	0.000329027	0.000457788	0.000300467	0.001257749	0.000307191	0.000419617	0.000196004	0.001861003	0.000516952	0.000394639	0.000231702	0.00103471	0.000460264	0.000487756	0.000618446	0.000962904	0.000275159	0.000554333	0.000419892	0.000695026	0.000429923	0.000401634	0.000433211	0.000892914	0.000289884	0.000479301	0.000226528	0.000431712	0.000243373	0.000469631	0.000247293	0.000664646	0.000327148	0.000361645	0.000325979	0.000905781
Marivivens	0.000580342	0.000353178	0.000174689	9.16E-05	0.0002216	0.000376118	0.000231173	3.35E-05	0.000321321	0.00042198	0.00010264	6.97E-05	0.001161927	0.000399533	0.000349583	0.00029379	0.000784596	0.000313335	0.000314713	0.000177855	0.000741886	0.000421515	0.000378196	0.000323305	0.000628444	0.000253479	0.000451626	0.0005085	0.000700848	0.000125787	0.000432053	0.000474072	0.000504235	0.000337796	0.000314323	0.000409581	0.000667233	0.000222988	0.000413514	0.000146147	0.000297244	0.00031909	0.000336569	0.000220316	0.000559701	0.000444586	0.000388106	0.000296874	0.000522566
Planktotalea	0.00057442	0.000438624	0.000284494	0.000164856	0.000360644	0.000630907	0.000357267	0.000161691	0.000425132	0.000597804	0.000201004	0.000232446	0.000760643	0.000579715	0.000607609	0.000500778	0.001024167	0.000522225	0.0006032	0.000315784	0.00095565	0.000731686	0.000665954	0.000555008	0.000990275	0.000533639	0.000840025	0.000948284	0.001072602	0.000605351	0.000766284	0.000805922	0.000913074	0.000852168	0.000611183	0.00098457	0.000750637	0.000496148	0.000714252	0.000263065	0.000799728	0.000594913	0.000759236	0.000463113	0.001090252	0.000654297	0.000846777	0.000558822	0.000844815
Pseudaestuariivita	0.000562576	0.000467106	0.000544032	0.000378559	0.000304157	0.001079822	0.000478107	0.000239749	0.000430076	0.000717365	0.000346411	0.000573368	0.001215831	0.000791232	0.000890605	0.001115065	0.001006199	0.001081314	0.000996591	0.000562603	0.000899066	0.001495184	0.001405903	0.000910644	0.001161669	0.001120643	0.001083903	0.001676676	0.001237149	0.001084914	0.00133692	0.001584754	0.001621728	0.00161221	0.001283484	0.001543805	0.00098613	0.001254306	0.001428504	0.000639393	0.000920041	0.001416974	0.001189731	0.001182511	0.001912313	0.001233097	0.001040831	0.000977938	0.000722883
Halocynthiibacter	0.000556654	0.000358874	0.000329414	0.000134327	0.000247671	0.000376118	0.000246934	0.00015054	0.000415245	0.000337584	0.000209558	0.000100727	0.000724707	0.000509209	0.000516052	0.000367237	0.000712724	0.000387061	0.000472069	0.000246819	0.000880204	0.000413562	0.000575516	0.000533454	0.000660183	0.000326854	0.000641309	0.00076275	0.000725225	0.000361638	0.00066846	0.000501161	0.00070184	0.000583466	0.000384172	0.000472594	0.000686857	0.000262011	0.000479301	0.000215567	0.000445866	0.000443481	0.000649656	0.000346211	0.000740438	0.000352314	0.000582159	0.000477327	0.00061837
Amylibacter	0.000550733	0.000313303	0.000199645	0.000189279	0.00020422	0.000388251	0.00026795	0.000105936	0.000400415	0.00035165	0.000196727	0.000193705	0.000676793	0.000430869	0.000441141	0.000454039	0.000724703	0.000442356	0.000533263	0.000286746	0.000779609	0.000628296	0.000559073	0.000328694	0.000647487	0.000587003	0.000514854	0.000542858	0.00077398	0.000400947	0.000644004	0.000535024	0.000654143	0.000698624	0.000454022	0.000559236	0.000593641	0.000379079	0.000733048	0.000230182	0.000523716	0.000557055	0.000594865	0.000413654	0.000618004	0.000679462	0.000485133	0.000355085	0.00061837
Ahrensia	0.000544811	0.000398749	0.00035936	0.000219808	0.000295467	0.000448915	0.000493869	0.0002509	0.000336151	0.00047121	0.000312198	0.00021695	0.000539038	0.000438703	0.000674197	0.00047407	0.000574971	0.000430068	0.000559489	0.00023956	0.000660153	0.000843029	0.000986599	0.000431074	0.000755402	0.000480275	0.000767765	0.000680291	0.000694753	0.000534595	0.000717372	0.000562114	0.000756352	0.000713979	0.000462753	0.000511976	0.00039249	0.000340056	0.000742446	0.000219221	0.000460021	0.000551647	0.000743582	0.000346211	0.000652985	0.000562024	0.000573339	0.000500611	0.000792559
Dinoroseobacter	0.000538889	0.000358874	0.000264529	0.000213703	0.000173804	0.000503512	0.000325743	0.000178418	0.000227396	0.00028132	0.000209558	0.000278936	0.000754654	0.000540545	0.000615933	0.00065435	0.000670799	0.000534513	0.000533263	0.000428304	0.000553271	0.000739639	0.000863274	0.000775933	0.000812533	0.000747095	0.000849057	0.001504886	0.000780074	0.000613212	0.000774435	0.001327401	0.000817678	0.000967326	0.000584989	0.001165731	0.000627984	0.000484998	0.000714252	0.000588242	0.000523716	0.000757162	0.000759236	0.001061113	0.001055271	0.000838842	0.000714468	0.000686885	0.000557404
Sinirhodobacter	0.000532967	0.000569642	0.000299467	0.000201491	0.000295467	0.000497446	0.000262696	0.000267627	0.000301547	0.000506375	0.000188174	0.000317677	0.000844493	0.000579715	0.000541022	0.000640996	0.000730692	0.000651246	0.0006032	0.000395637	0.000899066	0.000835076	0.000674176	0.000533454	0.001085494	0.000747095	0.00085809	0.001023872	0.000938527	0.000683968	0.000644004	0.001063275	0.000988028	0.001159256	0.000523871	0.001079089	0.000937069	0.000518447	0.000798835	0.000369021	0.000587411	0.00085992	0.000727927	0.000768857	0.00104361	0.000931114	0.000617442	0.00049479	0.000705464
Maliponia	0.000527045	0.000364571	0.000299467	0.000201491	0.000160769	0.00055811	0.000252188	0.000195145	0.000271887	0.00047121	0.000162514	0.000255691	0.000922355	0.000595383	0.000416171	0.00119519	0.00058096	0.000651246	0.0006032	0.000729569	0.000785897	0.000795311	0.000748171	0.00058195	0.000964883	0.00068039	0.00078583	0.001133818	0.000822734	0.000566042	0.000741828	0.000819467	0.00111068	0.001082484	0.000602452	0.000716767	0.000834041	0.000691262	0.000742446	0.000365368	0.000608643	0.000740937	0.000704446	0.000674436	0.001136894	0.000612354	0.000608621	0.000500611	0.000444181
Tranquillimonas	0.000521123	0.00038166	0.000254547	0.000299184	0.000238981	0.000612708	0.000246934	0.000189569	0.000262	0.000400881	0.000235218	0.000309929	0.00087444	0.000665888	0.00063258	0.000734474	0.00066481	0.000632814	0.0006032	0.000330303	0.000754461	0.001017998	0.000838609	0.000635834	0.000952187	0.000713743	0.0007497	0.001257507	0.00099947	0.000801893	0.000766284	0.00148994	0.000858562	0.001128547	0.000759613	0.001378398	0.000677045	0.000680113	0.000939805	0.000423826	0.000516639	0.001097885	0.000790545	0.000935218	0.00104361	0.0007969	0.000679186	0.000698527	0.000644498
Pseudopelagicola	0.000515201	0.000267732	0.0002246	0.000170962	0.000295467	0.000418583	0.000204903	0.000161691	0.000346038	0.00028132	0.000196727	0.000224698	0.000634867	0.000383865	0.000541022	0.000340529	0.000646842	0.000387061	0.000340939	0.000181485	0.000798471	0.000493093	0.000443969	0.000301752	0.000501485	0.000313513	0.000614212	0.000694034	0.000810546	0.000283021	0.000570637	0.000514706	0.000633701	0.000406891	0.000436559	0.000614372	0.000701575	0.000384654	0.000498097	0.000113264	0.000559102	0.000416439	0.000508766	0.000283263	0.000956157	0.000301983	0.00059098	0.000261948	0.000574823
Jhaorihella	0.00050928	0.000558249	0.000259538	0.000268655	0.000269397	0.000667306	0.000215411	0.000228598	0.000262	0.000436045	0.000175344	0.000364166	0.00104813	0.00068939	0.000615933	0.00054084	0.000736681	0.000767978	0.000542005	0.000388378	0.000590994	0.001121388	0.000789279	0.000528066	0.001237844	0.000807129	0.000623244	0.001078845	0.000914149	0.000849063	0.00074998	0.000893964	0.001028912	0.001136224	0.00066357	0.000858545	0.000711388	0.000719136	0.00077064	0.000383636	0.000622797	0.001141151	0.00077489	0.000719399	0.001206856	0.000973056	0.000582159	0.000640317	0.000539985
Cribrihabitans	0.00050928	0.000506981	0.000304458	0.000286972	0.000217255	0.00072797	0.000420314	0.000256476	0.00024717	0.000513408	0.000260878	0.000472641	0.000676793	0.00072856	0.000624256	0.000981525	0.000904381	0.000767978	0.000813008	0.001433731	0.000559558	0.000898701	0.000764614	0.00068433	0.001015667	0.000793788	0.000794862	0.001367453	0.000908055	0.000825478	0.000701068	0.00110391	0.000994842	0.001205319	0.000689764	0.000850668	0.000623077	0.000763733	0.000883417	0.000533437	0.000658183	0.0013034	0.000782718	0.001294917	0.001854011	0.000771734	0.000820316	0.000582106	0.000496438
Mameliella	0.000503358	0.000575338	0.000444209	0.000207597	0.000247671	0.000946361	0.000593693	0.000306656	0.000350981	0.000675167	0.000337858	0.000309929	0.000760643	0.001049754	0.001181925	0.008600025	0.001197856	0.000749547	0.00142495	0.006293897	0.000980799	0.000827123	0.001274357	0.001799734	0.001358454	0.000733754	0.002863311	0.002095845	0.001145734	0.000817616	0.002331458	0.00174052	0.003175317	0.001566147	0.001571613	0.001787979	0.000848759	0.001215284	0.001503689	0.00063574	0.000594488	0.000973494	0.001479336	0.001681594	0.002308769	0.001107271	0.00117314	0.000995401	0.000688045
Roseibaca	0.000503358	0.000347481	0.000279502	0.000146539	0.000191185	0.00047318	0.00026795	8.92E-05	0.00027683	0.000414947	0.000128301	0.000232446	0.000760643	0.000532711	0.000565992	0.000440685	0.000760638	0.000509938	0.000515779	0.000290376	0.000735599	0.000866889	0.000731727	0.000533454	0.000799837	0.000593674	0.000632277	0.000900183	0.000792263	0.000432393	0.000554333	0.000853329	0.000817678	0.000821459	0.000497678	0.000693137	0.000726106	0.000457125	0.000507495	0.000295948	0.000516639	0.00060573	0.000587038	0.000701414	0.000862873	0.000704627	0.000626262	0.000651959	0.000644498
Pelagibaca	0.000491514	0.000387356	0.000164707	0.000158751	0.000173804	0.000618774	0.000236426	0.000156116	0.000311434	0.000485276	0.000209558	0.000209202	0.000826525	0.000297691	0.000424494	0.000467393	0.000670799	0.000559088	0.000463327	0.000225041	0.000647579	0.000683967	0.000517964	0.000398743	0.00088236	0.000653708	0.000496789	0.000749007	0.000670376	0.000432393	0.000611396	0.000819467	0.000831306	0.000844491	0.00051514	0.00070889	0.000775167	0.000334482	0.000648466	0.000292294	0.000346785	0.000800428	0.000602693	0.000580015	0.000915345	0.000578801	0.000458671	0.000372548	0.000653208
Cognatiyoonia	0.000485592	0.000336088	0.00031444	0.000140433	0.000252016	0.000618774	0.000315235	0.000122662	0.000380642	0.000478243	0.000213834	0.000232446	0.000742675	0.000564047	0.000491081	0.000514132	0.000772617	0.000546801	0.000507037	0.000250449	0.000886491	0.000858936	0.000723506	0.000431074	0.000774446	0.000593674	0.00071357	0.000797108	0.000944621	0.000581766	0.000684764	0.0006637	0.001103866	0.000752365	0.000427828	0.000582865	0.0007212	0.000512872	0.000657864	0.000350753	0.000587411	0.00076257	0.000516594	0.000481098	0.00103195	0.000813676	0.000670365	0.000465685	0.000740302
Lutimaribacter	0.00047967	0.000330392	0.000239574	0.000225914	0.000412785	0.000454981	0.000299474	0.000117087	0.000365811	0.000323518	0.000226664	0.000286684	0.000760643	0.000485707	0.000524375	0.000560871	0.001191867	0.000583664	0.000664394	0.000613419	0.000584707	0.000866889	0.000624846	0.000484958	0.000799837	0.000693731	0.00071357	0.000920798	0.000889772	0.000487425	0.000790739	0.000731425	0.000988028	0.000729333	0.000497678	0.000819162	0.000770261	0.000624366	0.00072365	0.000314216	0.000601565	0.000703079	0.000641828	0.000571023	0.001434235	0.000805288	0.000405748	0.000582106	0.000513857
Roseibium	0.000473748	0.000279124	0.000284494	9.77E-05	0.000273742	0.00023659	0.000362521	0.000172843	0.001122151	0.00035165	0.000282261	0.000100727	0.000431231	0.000336861	0.000532699	0.000287113	0.000299464	0.000239609	0.000463327	0.000101632	0.000238913	0.000437421	0.000411083	0.000264033	0.000444354	0.000300172	0.000550984	0.000735264	0.000286433	0.00032233	0.000432053	0.000446982	0.000470165	0.0004376	0.000305591	0.000441087	0.000407208	0.000239712	0.000516893	0.000241143	0.00048833	0.000281232	0.000626174	0.000206827	0.000548041	0.00036909	0.000520415	0.000407474	0.000444181
Palleronia	0.000461905	0.000267732	0.000194654	0.000177068	0.000208565	0.00047318	0.00026795	0.000195145	0.000227396	0.000478243	0.000166791	0.000201454	0.000694761	0.000579715	0.000449464	0.000681058	0.000616896	0.000485362	0.000716846	0.0003666	0.000590994	0.000731686	0.000748171	0.000635834	0.000799837	0.000520298	0.000876155	0.001023872	0.000719131	0.000566042	0.000717372	0.000927826	0.000599631	0.000806105	0.000628645	0.001047582	0.000578922	0.000501723	0.000686058	0.000405558	0.000474175	0.000751754	0.000751409	0.000764361	0.00076959	0.000788511	0.000688007	0.000570464	0.000426762
Haematobacter	0.000455983	0.00038166	0.000294476	0.000207597	0.000256361	0.000485313	0.000330997	0.000239749	0.000207623	0.000393848	0.000183897	0.000240195	0.000766632	0.000642387	0.000524375	0.00065435	0.000604917	0.000712684	0.000480811	0.000319413	0.000697876	0.000906654	0.000616624	0.000463405	0.001060102	0.000827141	0.000623244	0.000824595	0.000694753	0.00083334	0.000701068	0.000866874	0.000865376	0.000975003	0.000558796	0.000716767	0.000539673	0.000574194	0.00077064	0.000292294	0.000530793	0.00082747	0.000618347	0.000611489	0.000804571	0.000897561	0.000635083	0.00043658	0.000418053
Ketogulonicigenium	0.000444139	0.000318999	0.000189662	8.55E-05	0.000165114	0.000303321	0.000220665	0.000206296	0.000227396	0.000274287	0.000106917	0.000185957	0.000473156	0.000297691	0.000249702	0.000307144	0.000485132	0.000331767	0.000323455	0.000152447	0.000496687	0.000397655	0.000386418	0.000280198	0.000584008	0.000360207	0.000379366	0.000460399	0.000554584	0.000283021	0.000383142	0.000406347	0.000463351	0.000529726	0.000314323	0.000346569	0.000549486	0.000267585	0.000244349	0.00013884	0.000297244	0.000346131	0.00036005	0.000319233	0.000466418	0.000385867	0.000273439	0.000256127	0.000452891
Pelagimonas	0.00041453	0.000290517	0.000204636	0.000109904	0.00018684	0.000345786	0.00029422	0.000133814	0.000281774	0.000372749	0.000145407	0.000154964	0.000592942	0.000305525	0.000332937	0.000327175	0.000754649	0.000282616	0.000340939	0.000214152	0.000641292	0.00046128	0.000501521	0.000312529	0.000647487	0.000393559	0.000397431	0.000611575	0.000713036	0.000220128	0.000513573	0.000535024	0.000640515	0.000353151	0.000410366	0.000598618	0.000647608	0.000345631	0.000516893	0.000186337	0.000353862	0.000259598	0.00041484	0.000247293	0.000664646	0.000385867	0.00044985	0.000372548	0.000714174
Albidovulum	0.000390842	0.000404445	0.0002246	0.000286972	0.00019553	0.000448915	0.000215411	0.000195145	0.000257057	0.000365716	0.000235218	0.00030218	0.000748664	0.000611051	0.00063258	0.00060761	0.000604917	0.000632814	0.000611942	0.000370229	0.000704163	0.000978232	0.000789279	0.000711272	0.000806185	0.00082047	0.00093035	0.001209406	0.00081664	0.000707553	0.000815195	0.001110682	0.000783608	0.001051775	0.000768344	0.001205113	0.000647608	0.000702412	0.000996194	0.000416519	0.000530793	0.001005944	0.00091578	0.000773353	0.000950326	0.000763346	0.000723289	0.000599569	0.000400634
Wenxinia	0.000384921	0.000273428	0.000189662	0.000207597	0.000178149	0.000454981	0.000220665	0.000167267	0.000242227	0.000358683	0.000158237	0.00030218	0.000694761	0.000477873	0.000640903	0.00060761	0.00049711	0.000559088	0.000594458	0.000348451	0.000597281	0.000835076	0.000583738	0.000538842	0.000742706	0.000867164	0.000767765	0.001298737	0.000706942	0.00088051	0.000652156	0.001090365	0.000695026	0.001036421	0.000619914	0.001165731	0.000520049	0.00072471	0.000902213	0.000390943	0.00048833	0.001038394	0.000500939	0.000755369	0.000862873	0.000713015	0.000546877	0.000541359	0.000278702
Salinihabitans	0.000367155	0.000398749	0.000189662	0.000201491	0.000178149	0.000388251	0.000225919	0.00010036	0.000168076	0.000330551	0.000141131	0.000201454	0.000634867	0.000344695	0.000258026	0.000373914	0.000539035	0.000460787	0.000472069	0.000181485	0.000509261	0.000532858	0.000411083	0.000280198	0.000844273	0.000440252	0.000541952	0.000611575	0.000700848	0.00046384	0.000423902	0.000650155	0.000640515	0.000606498	0.000323054	0.000598618	0.000554392	0.000457125	0.000498097	0.000197298	0.00048833	0.000627363	0.000320914	0.000449624	0.00078125	0.00047814	0.000546877	0.000285232	0.000479019
Roseicyclus	0.000367155	0.00022216	0.000129769	0.000140433	0.000108628	0.000315454	0.000136602	9.48E-05	0.000103811	0.000253188	9.84E-05	0.000123971	0.000467167	0.000329027	0.000332937	0.000320498	0.000383314	0.000331767	0.000472069	0.00023593	0.000402379	0.000508999	0.000526186	0.000393355	0.000374527	0.000493616	0.000388399	0.000900183	0.000670376	0.000251574	0.000440205	0.000602748	0.000476979	0.000514372	0.000427828	0.000724643	0.000377771	0.000351206	0.000498097	0.000215567	0.000254781	0.00054083	0.000391359	0.000508075	0.000623834	0.000469751	0.000388106	0.000378369	0.000348377
Rhodosalinus	0.000349389	0.000398749	0.000264529	0.000201491	0.000139043	0.000400383	0.000257442	0.000189569	0.000177962	0.000330551	0.000175344	0.000395159	0.00079059	0.000438703	0.000574316	0.000827953	0.000515078	0.000491506	0.000454585	0.000319413	0.000559558	0.000843029	0.000748171	0.000538842	0.00079349	0.000593674	0.000523887	0.000879568	0.000737414	0.000715414	0.000684764	0.000975233	0.000790422	0.000921263	0.000454022	0.001110595	0.000539673	0.000440401	0.000761242	0.000292294	0.000481252	0.000767979	0.000704446	0.000827308	0.000857043	0.000713015	0.000529236	0.000587927	0.000339668
Flavimaricola	0.000343468	0.000341785	0.000229591	0.000134327	0.000117318	0.000291188	0.000262696	6.13E-05	0.000187849	0.000302419	0.000141131	0.000162712	0.000592942	0.000438703	0.000491081	0.000460716	0.000527057	0.000411636	0.000445843	0.000286746	0.000546984	0.000636249	0.000641289	0.000387967	0.000571312	0.000533639	0.000740667	0.00105823	0.000670376	0.000581766	0.000725524	0.0006637	0.000688212	0.000713979	0.000628645	0.000693137	0.000593641	0.000390229	0.00067666	0.000332484	0.000452943	0.000621954	0.000563557	0.000660947	0.000740438	0.000578801	0.000511595	0.000477327	0.000426762
Acuticoccus	0.000331624	0.00038166	0.000289485	0.000500675	0.000108628	0.000448915	0.000210157	0.000618888	0.000158189	0.000344617	0.000277984	0.000395159	0.000473156	0.000430869	0.000690843	0.000634319	0.000377325	0.000571376	0.0006032	0.000290376	0.000408666	0.000676014	0.000427526	0.000528066	0.000647487	0.000693731	0.000668407	0.000749007	0.000585055	0.000660383	0.000603244	0.00071788	0.000463351	0.001082484	0.000471484	0.000771903	0.000294367	0.000445976	0.000780039	0.000233835	0.00033263	0.00057328	0.000594865	0.000431639	0.000612174	0.000595578	0.000476312	0.000506432	0.000269993
Sediminimonas	0.000331624	0.00030191	0.00013476	0.00011601	0.000160769	0.000357918	0.000236426	8.92E-05	0.000222453	0.000372749	0.000162514	0.000224698	0.0007846	0.000391699	0.000424494	0.000407299	0.000670799	0.000442356	0.000463327	0.000203263	0.000471538	0.000644202	0.000493299	0.000328694	0.000698271	0.000520298	0.000623244	0.000584088	0.000670376	0.000424532	0.000456509	0.000609521	0.000599631	0.000614175	0.000471484	0.000488347	0.000760449	0.00045155	0.000394718	0.000314216	0.000396325	0.000594913	0.000563557	0.000485594	0.000810401	0.000436198	0.000546877	0.000349264	0.000592242
Pseudooctadecabacter	0.000325702	0.000273428	0.000184671	0.000103798	0.000134698	0.000327586	0.000204903	5.02E-05	0.000227396	0.000246155	0.00010264	9.30E-05	0.000413263	0.000313359	0.0003912	0.000353883	0.000652831	0.000350198	0.000297229	0.00024319	0.000584707	0.000668061	0.000361753	0.00030714	0.00045705	0.000386888	0.000307106	0.000453527	0.00067647	0.000283021	0.000383142	0.000433437	0.000695026	0.000598821	0.000340516	0.00045684	0.000510237	0.000289884	0.000319534	0.000164415	0.00041048	0.00050838	0.000461803	0.000314737	0.000927006	0.000452975	0.000352824	0.000343443	0.000435472
Rubellimicrobium	0.000307936	0.000284821	0.000164707	0.000207597	0.000152079	0.000272989	0.00014711	0.000217447	0.000153245	0.00028132	0.000145407	0.000278936	0.000491124	0.000438703	0.000324613	0.000380591	0.000377325	0.00033791	0.000244777	0.000196004	0.00037723	0.000636249	0.000427526	0.00040952	0.000545921	0.000526969	0.000451626	0.000858953	0.000353471	0.000455978	0.000448357	0.000616293	0.000524677	0.000652561	0.000436559	0.000614372	0.000372865	0.000317758	0.000413514	0.000219221	0.00033263	0.000421847	0.000563557	0.000400165	0.000647155	0.000469751	0.00044103	0.000366727	0.00030483
Neptunicoccus	0.000302015	0.000227857	0.000129769	9.77E-05	0.000147734	0.000309387	0.000136602	6.13E-05	0.000138415	0.000239122	7.70E-05	0.000154964	0.00043722	0.000227185	0.00034126	0.000320498	0.000503099	0.000380917	0.000410875	0.000170596	0.000358369	0.000437421	0.00034531	0.000215537	0.000482442	0.000306843	0.000397431	0.000398554	0.000536301	0.000290883	0.000285318	0.000379257	0.000476979	0.000353151	0.000331785	0.000425334	0.000441551	0.000323332	0.00033833	0.000189991	0.000318476	0.000389398	0.000336569	0.000305744	0.000501399	0.000452975	0.000476312	0.000279411	0.000330959
Roseisalinus	0.000278327	0.00030191	0.000189662	0.000103798	0.000121663	0.000363985	0.000162872	0.000156116	0.000227396	0.000337584	0.000145407	0.000232446	0.000401284	0.000313359	0.000249702	0.000413976	0.000287485	0.000411636	0.000445843	0.000279487	0.000383518	0.00069192	0.000452191	0.000382578	0.000431658	0.000526969	0.000397431	0.000721521	0.000481452	0.000400947	0.000480965	0.000907509	0.000476979	0.000644884	0.000305591	0.000598618	0.000318898	0.000328907	0.000347728	0.000252104	0.000290167	0.000584096	0.000422668	0.000494587	0.000757929	0.000654297	0.000370465	0.000349264	0.000287411
Pelagivirga	0.000278327	0.000279124	0.000169698	0.000152645	0.000112973	0.000291188	0.000210157	0.000117087	0.000133472	0.000267254	8.98E-05	0.000201454	0.000562996	0.000407367	0.000499405	0.000420653	0.000389303	0.00033791	0.000507037	0.000286746	0.000446389	0.000540811	0.000665954	0.000484958	0.000590356	0.000353536	0.000541952	0.001236892	0.000554584	0.000479564	0.000741828	0.001097137	0.000722282	0.000552758	0.000401634	0.000834915	0.000510237	0.000406953	0.000516893	0.000336138	0.000290167	0.000567871	0.000469631	0.000687925	0.000647155	0.000679462	0.000493953	0.00038419	0.000339668
Ascidiaceihabitans	0.000278327	0.000284821	0.00013476	6.11E-05	0.000156424	0.000297254	0.000189141	7.81E-05	0.00024717	0.000274287	9.41E-05	0.000162712	0.000359359	0.000360363	0.000324613	0.000260404	0.00041326	0.000264185	0.000262261	0.000163336	0.000452676	0.00048514	0.000353531	0.000242479	0.000495137	0.000213456	0.000361301	0.000474142	0.000578961	0.000275159	0.000350534	0.000345395	0.000572375	0.000307088	0.00029686	0.000299309	0.000485706	0.000267585	0.00029134	0.000116918	0.000339708	0.000335315	0.00036005	0.000256286	0.000722948	0.000343925	0.000308721	0.000308516	0.000513857
Falsirhodobacter	0.000278327	0.000187982	0.000114796	0.000109904	9.56E-05	0.000303321	0.000126094	8.36E-05	0.000182906	0.000239122	9.84E-05	0.00013172	0.000449199	0.000321193	0.00036623	0.000307144	0.000305453	0.000374773	0.000375907	0.000188744	0.000383518	0.000437421	0.000361753	0.000312529	0.000393571	0.000326854	0.000261943	0.000529115	0.000402226	0.000212266	0.000285318	0.000426664	0.000415653	0.000606498	0.000357979	0.000330815	0.000407208	0.000234137	0.000432311	0.000149801	0.000247703	0.000362356	0.000477458	0.000368692	0.000448927	0.000411032	0.000370465	0.000291053	0.000339668
Roseinatronobacter	0.000272405	0.000187982	0.000104813	9.77E-05	0.000117318	0.000285122	0.00014711	8.36E-05	0.000168076	0.000154726	9.41E-05	6.97E-05	0.000329412	0.000141012	0.000241379	0.000206988	0.00041925	0.000178171	0.000227293	0.00012341	0.000276636	0.000278359	0.000263093	0.00027481	0.00033644	0.000246808	0.000343236	0.000343581	0.000420509	0.000259436	0.000260862	0.000257353	0.000381583	0.000284056	0.000314323	0.000322939	0.000318898	0.00017839	0.000300738	0.000116918	0.000233549	0.000200107	0.000258297	0.000278767	0.000448927	0.000327148	0.000282259	0.0002212	0.00030483
Roseibacterium	0.000272405	0.000227857	0.000154725	0.000103798	0.000152079	0.000424649	0.000204903	0.000105936	0.000168076	0.000203957	0.000149684	0.000209202	0.000598932	0.000352529	0.000382877	0.000340529	0.000461174	0.000331767	0.000533263	0.000294006	0.00037723	0.000636249	0.000567294	0.000533454	0.000660183	0.000466934	0.000415496	0.000632189	0.000645999	0.000385223	0.000538029	0.000738197	0.000551933	0.000614175	0.000410366	0.000511976	0.000642702	0.000323332	0.000422912	0.000328831	0.00048833	0.000567871	0.000446149	0.000499083	0.000635494	0.00047814	0.000546877	0.000372548	0.000522566
Monaibacterium	0.000260562	0.000193678	0.000144742	6.11E-05	8.69E-05	0.000279055	0.00014711	0.00010036	0.000148302	0.000182858	7.70E-05	0.000108475	0.000389305	0.000188016	0.0003912	0.000347206	0.000395292	0.000362486	0.000244777	0.000174226	0.000339507	0.000612389	0.000320645	0.000264033	0.000380875	0.000446923	0.000478724	0.000597831	0.000463169	0.000400947	0.000309774	0.000494389	0.000395211	0.00062953	0.000253204	0.000527729	0.00039249	0.000228563	0.000328932	0.000193645	0.000339708	0.000443481	0.000453976	0.000260782	0.000559701	0.000335537	0.000344003	0.000209558	0.000339668
Kandeliimicrobium	0.000260562	0.000256339	0.000124778	0.000158751	9.56E-05	0.000272989	0.000178633	0.000117087	0.000133472	0.000168792	0.000111194	0.000224698	0.00052107	0.000462205	0.000332937	0.000434007	0.000485132	0.000423924	0.000332197	0.000250449	0.000345795	0.000556718	0.000509743	0.000404132	0.000438006	0.000420241	0.000370334	0.000955156	0.000487546	0.000400947	0.000432053	0.000907509	0.000456537	0.000744687	0.000454022	0.000850668	0.000338522	0.0004627	0.000516893	0.000299601	0.000339708	0.000578688	0.00041484	0.000557534	0.000618004	0.000553636	0.000396927	0.00038419	0.000278702
Thalassobium	0.000248718	0.000262035	0.000149733	7.94E-05	0.000165114	0.000254789	0.000168126	8.92E-05	0.000158189	0.000246155	7.70E-05	8.52E-05	0.000311444	0.000180182	0.000258026	0.000213665	0.000389303	0.000264185	0.000262261	9.80E-05	0.000383518	0.000254499	0.000263093	0.000226314	0.000260265	0.000260149	0.000234846	0.000288608	0.000390037	0.000149372	0.000252711	0.000291215	0.000408839	0.000284056	0.000183355	0.000259926	0.000313992	0.000183965	0.000281942	9.86E-05	0.000247703	0.000259598	0.000258297	0.000130391	0.000361474	0.000192934	0.000273439	0.000192095	0.000261283
Lentibacter	0.000248718	0.000153803	0.000119787	7.33E-05	0.000147734	0.000218391	0.000178633	4.46E-05	0.00021751	0.000133627	7.27E-05	2.32E-05	0.000275508	0.000188016	0.000249702	0.000206988	0.000437217	0.000215034	0.00017484	0.00011615	0.000352082	0.000421515	0.000205541	0.000167041	0.000412615	0.000173433	0.000270976	0.000302351	0.000426603	0.000204404	0.000277166	0.000284443	0.000422467	0.000230316	0.000244473	0.000393828	0.000274743	0.000128218	0.000234951	9.86E-05	0.000297244	0.00022174	0.000180025	0.000161865	0.000349813	0.000276818	0.000317542	0.0001106	0.000391925
Rhodobaca	0.000248718	0.000170892	0.00013476	6.72E-05	9.56E-05	0.000157727	0.000157618	6.69E-05	0.000148302	0.000168792	7.27E-05	0.000108475	0.000275508	0.000289857	0.000199762	0.000220342	0.000281496	0.000239609	0.000209809	0.000127039	0.000226338	0.000286312	0.00029598	0.000188595	0.000247569	0.000226797	0.000180651	0.000350453	0.000390037	0.000149372	0.000187495	0.000338623	0.000279373	0.00029941	0.000165893	0.000259926	0.000255118	0.000161666	0.000225553	0.000124225	0.00020524	0.00028664	0.000195679	0.000166361	0.000314832	0.000335537	0.000211694	0.000227021	0.000287411
Xinfangfangia	0.000242796	0.00014241	0.000114796	9.77E-05	4.35E-05	0.000224457	0.000131348	0.000105936	6.92E-05	0.000154726	8.13E-05	0.000108475	0.000383316	0.000235019	0.000199762	0.000273759	0.000239571	0.000221178	0.00017484	0.000101632	0.00033322	0.000318124	0.000254871	0.000156264	0.00033644	0.00027349	0.000189683	0.000261122	0.000249867	0.000283021	0.000228255	0.000406347	0.000245303	0.000422245	0.000261936	0.000330815	0.000299273	0.000222988	0.000244349	0.000120571	0.000176931	0.000313681	0.000203507	0.000224812	0.000478078	0.000327148	0.000211694	0.000227021	0.000287411
Roseicitreum	0.000236874	0.000170892	0.000144742	0.000109904	8.69E-05	0.000272989	0.000115586	6.13E-05	0.000128528	0.000161759	0.000106917	9.30E-05	0.00034738	0.00019585	0.000307966	0.000193634	0.00025155	0.000294904	0.000332197	0.000145188	0.000314359	0.000341984	0.000337088	0.000247868	0.000317396	0.00026682	0.000243878	0.000405426	0.000353471	0.000188681	0.000358686	0.000372485	0.000381583	0.000268702	0.000279398	0.000315062	0.000338522	0.000234137	0.000375922	0.000102303	0.000212317	0.000281232	0.000352223	0.000377684	0.000448927	0.000268429	0.000255797	0.000302695	0.000182898
Natronohydrobacter	0.000230952	0.000279124	9.98E-05	6.11E-05	8.69E-05	0.000272989	0.000152364	6.69E-05	9.39E-05	0.00021099	8.13E-05	0.000116223	0.000395295	0.000242853	0.00029132	0.000320498	0.000347378	0.000356342	0.000323455	0.000228671	0.000421241	0.000405609	0.00024665	0.000366413	0.000317396	0.000300172	0.000361301	0.000515372	0.000432697	0.000259436	0.000342382	0.000609521	0.000449723	0.000621852	0.000235742	0.000598618	0.000407208	0.000295459	0.000310136	0.000175376	0.000297244	0.000378581	0.000438322	0.000386677	0.000507229	0.000394256	0.000344003	0.0003318	0.000348377
Nereida	0.000219109	0.000153803	0.000124778	3.66E-05	9.99E-05	0.000175926	0.000105078	3.35E-05	0.000163132	0.000175825	7.70E-05	5.42E-05	0.000257541	0.000235019	0.000124851	0.000133541	0.00032941	0.000135164	0.000157356	0.000105261	0.000396092	0.000214734	0.000254871	0.000129322	0.000311048	0.000160092	0.000198716	0.000192405	0.000304716	0.000141511	0.000187495	0.000223491	0.000340699	0.000253347	0.00021828	0.000370198	0.000255118	0.000150517	0.000263146	8.04E-05	0.000212317	0.000200107	0.000172198	8.54E-05	0.000297341	0.000167768	0.000238156	0.00016299	0.00030483
Boseongicola	0.000213187	0.000233553	0.000154725	0.000225914	0.000126008	0.000333653	0.000231173	0.00010036	0.000192793	0.000295386	0.000188174	0.00021695	0.00034738	0.000446537	0.000441141	0.000393945	0.000341389	0.000307191	0.000594458	0.000301265	0.000440102	0.000548764	0.000698841	0.000651999	0.000368179	0.000486946	0.000587114	0.001161305	0.000420509	0.000306606	0.000497269	0.000805922	0.000476979	0.000644884	0.000462753	0.00093731	0.000343428	0.000362355	0.000648466	0.000303255	0.000261858	0.000438072	0.000571384	0.000589008	0.000652985	0.000444586	0.000529236	0.000541359	0.00030483
Nautella	0.000207265	0.000626606	0.000389307	0.000616685	0.0002216	0.00040645	0.000719787	0.00015054	0.000257057	0.000787695	0.000380625	0.000635354	0.000167701	0.000266355	0.000266349	0.000420653	0.000317432	0.00036863	0.000201067	0.000232301	0.000132031	0.000302218	0.000271315	9.70E-05	0.000368179	0.00027349	0.000316138	0.000158047	0.000420509	0.000141511	0.000211951	0.000135449	0.000470165	0.000284056	0.000209548	0.000141778	0.000490612	0.000362355	0.000216155	0.00024845	0.000460021	0.000265007	0.000297433	0.00010791	0.00026819	0.000251653	0.000185233	0.000133884	0.000992876
Pontivivens	0.000195421	0.000227857	9.48E-05	0.000122116	9.99E-05	0.000291188	0.000136602	9.48E-05	0.000177962	0.000225056	0.000136854	0.000116223	0.000389305	0.000321193	0.000282996	0.000347206	0.000311443	0.000380917	0.000437101	0.000152447	0.000484112	0.000612389	0.000328866	0.000317917	0.000495137	0.000373548	0.000433561	0.000453527	0.000402226	0.000503149	0.00037499	0.000440209	0.000449723	0.000690947	0.00036671	0.000472594	0.000318898	0.000284309	0.00029134	0.000219221	0.000226472	0.000438072	0.00036005	0.000310241	0.000507229	0.000461363	0.000273439	0.000302695	0.000348377
Citreimonas	0.000195421	0.000153803	0.000169698	0.000158751	5.21E-05	0.000230524	0.00012084	7.81E-05	0.000128528	0.000161759	0.000106917	0.000201454	0.000431231	0.000250687	0.000241379	0.00029379	0.00032941	0.000319479	0.000314713	0.000185115	0.000314359	0.000373796	0.00029598	0.000237091	0.000412615	0.000446923	0.000361301	0.000377939	0.000359565	0.000361638	0.000383142	0.000426664	0.000381583	0.00054508	0.000227011	0.000401704	0.000382677	0.000312183	0.000460505	0.000160762	0.000219394	0.000486747	0.000422668	0.00021582	0.000536381	0.00052847	0.000352824	0.000244485	0.000209026
Silicimonas	0.000189499	0.000165196	0.00013476	0.000207597	6.08E-05	0.000309387	0.000220665	9.48E-05	0.000138415	0.000232089	0.000205281	0.000247943	0.000377327	0.000501375	0.000474435	0.000514132	0.000287485	0.000442356	0.000515779	0.000225041	0.000345795	0.000668061	0.000929047	0.000732826	0.000406267	0.000400229	0.000550984	0.000968899	0.000359565	0.000518872	0.000546181	0.000887191	0.000374769	0.000913586	0.000488946	0.000866421	0.000309086	0.000384654	0.000422912	0.000361714	0.000311399	0.000589505	0.0007201	0.000656451	0.000588853	0.000553636	0.000661545	0.000506432	0.000296121
Rubrimonas	0.000189499	0.000216464	0.000149733	0.000207597	8.69E-05	0.000345786	0.000152364	0.000122662	0.000177962	0.000182858	0.00010264	0.00030218	0.000838504	0.000532711	0.000407847	0.000667704	0.000257539	0.000694252	0.000437101	0.000228671	0.000729312	0.00107367	0.000476856	0.000414909	0.001104537	0.001140654	0.000550984	0.000776494	0.000719131	0.001053467	0.000529877	0.00071788	0.000606445	0.001013389	0.000454022	0.000409581	0.000323804	0.000613216	0.000939805	0.000168069	0.000481252	0.001087068	0.000438322	0.000404662	0.000973647	0.000989833	0.000379286	0.00043658	0.000365796
Citreicella	0.000177656	0.000113928	6.49E-05	4.88E-05	8.26E-05	9.71E-05	7.88E-05	2.23E-05	0.000153245	0.000119561	3.85E-05	5.42E-05	0.000281498	0.00011751	0.000116528	8.68E-05	0.00032941	0.000165883	9.62E-05	5.44E-05	0.000295497	0.000270406	0.000131546	8.08E-05	0.000317396	0.000160092	0.000153553	0.000226764	0.00026815	0.000125787	0.000146735	0.000169311	0.000211234	0.000261024	8.73E-05	0.000181161	0.000269837	0.000144942	0.000140971	4.38E-05	0.000120313	0.000200107	0.000172198	0.00010791	0.00026236	0.000150992	0.000105847	0.000104779	0.000252574
Paenirhodobacter	0.000171734	0.000113928	9.98E-05	9.77E-05	6.52E-05	0.000175926	0.00012084	4.46E-05	0.000133472	0.000119561	3.85E-05	0.000123971	0.00035337	0.000172348	0.000174792	0.000220342	0.000281496	0.000264185	0.00017484	0.000152447	0.00028921	0.000405609	0.000287758	0.000226314	0.000399919	0.000240138	0.000289041	0.000274865	0.000274245	0.000227989	0.000260862	0.00033185	0.000306629	0.000237993	0.00021828	0.000330815	0.000284555	0.000183965	0.000272544	0.000127879	0.000198163	0.000281232	0.000266124	0.000260782	0.000332323	0.000276818	0.000282259	0.000116421	0.000182898
Hwanghaeicola	0.000165812	0.000136714	4.49E-05	0.000109904	7.82E-05	0.00016986	0.000105078	0.000105936	0.000103811	0.000126594	8.98E-05	0.000108475	0.000371338	0.000235019	0.000166468	0.000273759	0.000155721	0.000276472	0.000236035	0.000112521	0.000308071	0.000445374	0.000287758	0.000285587	0.000380875	0.000313513	0.000135488	0.000611575	0.000396131	0.000212266	0.00029347	0.000562114	0.000333885	0.000452954	0.00029686	0.000551359	0.000284555	0.000306608	0.000319534	0.000160762	0.000276012	0.000351539	0.000320914	0.000368692	0.000443097	0.000377479	0.000264618	0.000314337	0.00014806
Pseudoroseicyclus	0.00015989	0.000108232	9.48E-05	9.16E-05	7.39E-05	0.000163793	0.00012084	5.58E-05	6.43E-05	7.74E-05	6.42E-05	0.000139468	0.000305455	0.000250687	9.99E-05	0.000260404	0.000149732	0.000264185	0.000192325	0.000112521	0.000264061	0.000477187	0.000221985	0.000167041	0.000387223	0.000286831	0.000225813	0.000391683	0.000255962	0.000267298	0.000187495	0.000426664	0.000313443	0.000322442	0.00014843	0.000299309	0.000264931	0.000217413	0.000328932	0.000120571	0.00012739	0.000367764	0.000187852	0.000301248	0.000437267	0.000394256	0.000158771	0.000227021	0.00014806
Cereibacter	0.000153968	0.000131018	9.48E-05	0.000122116	6.08E-05	0.000181992	0.000115586	8.92E-05	0.000133472	0.000203957	6.42E-05	9.30E-05	0.000281498	0.000203684	0.000216409	0.000206988	0.000161711	0.000215034	0.000271003	0.00011978	0.000282923	0.000334031	0.000279536	0.000253256	0.000399919	0.00027349	0.000298073	0.000426041	0.000201113	0.000290883	0.000252711	0.000453754	0.000238489	0.000261024	0.000384172	0.000488347	0.000260024	0.000295459	0.000460505	0.000142493	0.00028309	0.00028664	0.000297433	0.000436135	0.000338153	0.000293595	0.000194053	0.000203737	0.000130642
Oceaniovalibus	0.000153968	0.000136714	8.48E-05	0.000109904	9.99E-05	0.000218391	9.46E-05	0.000122662	0.000103811	0.000154726	6.84E-05	0.000123971	0.000305455	0.000266355	0.000208085	0.000260404	0.000281496	0.000307191	0.000236035	0.000145188	0.000301784	0.000294265	0.000353531	0.000323305	0.000247569	0.000353536	0.000270976	0.000597831	0.000304716	0.000275159	0.000285318	0.000446982	0.000333885	0.000422245	0.00029686	0.00027568	0.000260024	0.000245287	0.000272544	0.000146147	0.00020524	0.000324498	0.000367877	0.000283263	0.000408116	0.000419421	0.000264618	0.000279411	0.000278702
Pontibaca	0.000136203	0.000148107	6.49E-05	0.000134327	9.99E-05	0.000188059	0.00012084	0.000105936	9.89E-05	0.00014066	5.99E-05	6.97E-05	0.000161712	0.00015668	0.000166468	0.000287113	0.000257539	0.000233465	0.000157356	0.000127039	0.000176041	0.000389702	0.000230206	0.000220925	0.000266612	0.000146751	0.000207748	0.000322966	0.000286433	0.000188681	0.000260862	0.000325078	0.000293001	0.000406891	0.000200817	0.000259926	0.000269837	0.000211838	0.000244349	0.000113264	0.000233549	0.000275823	0.000336569	0.000247293	0.000384795	0.000293595	0.000158771	0.000180453	0.000217736
Nesiotobacter	0.000124359	6.84E-05	0.000109805	8.55E-05	3.91E-05	0.000127395	0.000105078	0.000178418	0.000118642	7.74E-05	7.27E-05	3.87E-05	0.000119786	8.62E-05	0.000124851	4.67E-05	0.000119786	8.60E-05	0.000157356	5.08E-05	9.43E-05	0.000111344	0.000205541	9.16E-05	8.89E-05	6.67E-05	0.000153553	0.000151176	9.14E-05	0.000110064	0.000138583	0.000148994	0.000129466	0.000145867	0.000122237	8.66E-05	0.000112841	8.92E-05	0.000122175	5.48E-05	7.08E-05	9.19E-05	0.000219161	8.54E-05	0.000128265	0.00015938	0.000176412	6.99E-05	0.00015677
Hasllibacter	9.47E-05	9.11E-05	5.49E-05	6.11E-05	5.21E-05	0.00016986	8.41E-05	5.02E-05	6.43E-05	0.000133627	4.70E-05	0.000100727	0.000245562	0.000125344	0.000141498	0.000186957	0.000197646	0.000227322	0.00017484	7.62E-05	0.000213764	0.000214734	0.000131546	0.000156264	0.000196785	0.000220126	0.000216781	0.000233635	0.000207207	0.000188681	0.000163039	0.00030476	0.000327071	0.000307088	0.000139699	0.000330815	0.000166808	0.000139367	0.000263146	0.000102303	0.000120313	0.000237965	0.000203507	0.000175353	0.000221549	0.000251653	0.000176412	0.000168811	0.000113223
Methylarcula	8.29E-05	7.41E-05	5.49E-05	4.27E-05	5.65E-05	0.000127395	9.46E-05	5.58E-05	7.91E-05	9.14E-05	5.13E-05	6.97E-05	0.000179679	0.00015668	0.000149821	0.000140218	0.000173689	0.000116733	0.000113646	0.000105261	0.000176041	0.000174968	0.000213763	0.000161653	0.000253917	0.000153421	0.00014452	0.000364196	0.00014017	0.000165096	0.000163039	0.000325078	0.000211234	0.000237993	0.000192086	0.000291433	0.000166808	0.000167241	0.000169165	9.50E-05	0.000162777	0.000270415	0.000195679	0.000278767	0.000186567	0.000234876	0.00014995	0.000186274	0.000113223
Oceanicaulis	0.016350242	0.007974981	0.007975803	0.000494569	0.016715622	0.009979253	0.009241649	0.00202393	0.018433931	0.009367945	0.006201192	0.000604361	0.020357682	0.002718392	0.002422114	0.000554194	0.006258797	0.002746291	0.002211732	0.000181485	0.001879865	0.001344075	0.001710104	0.00058195	0.001688546	0.001841056	0.001111001	0.000329838	0.001432167	0.001454414	0.00137768	0.000507934	0.002725594	0.001450989	0.001222366	0.000448964	0.013746952	0.001995741	0.001672854	0.000233835	0.004260499	0.001681981	0.002254227	0.000269774	0.005264692	0.001384089	0.002381561	0.000477327	0.003475065
Hyphomonas	0.011547618	0.007752821	0.007272056	0.002796451	0.008090587	0.010385703	0.008364244	0.003925198	0.012862722	0.011083995	0.008147084	0.001572887	0.013829328	0.013286434	0.00918905	0.00353883	0.008738358	0.010051301	0.011609406	0.002090706	0.008663724	0.011691069	0.012570912	0.002252361	0.003834142	0.009111891	0.010450633	0.004129846	0.007532589	0.007869559	0.0129453	0.005445052	0.009103484	0.020682349	0.011263228	0.003906773	0.011647132	0.00667291	0.008411259	0.00188895	0.01100511	0.006890174	0.014018472	0.002549369	0.011864506	0.013966715	0.022060315	0.004761628	0.011148078
Ponticaulis	0.009504578	0.001116497	0.000164707	6.11E-05	0.002168208	0.001886655	0.000330997	7.25E-05	0.00356419	0.001280005	0.000265154	0.000108475	0.002868882	0.003172763	0.000274673	0.000173603	0.002401701	0.000761835	0.000375907	4.36E-05	0.002238234	0.000524905	0.000361753	6.47E-05	0.001161669	0.000433582	0.000189683	8.25E-05	0.001029941	0.000338053	0.000269014	9.48E-05	0.001090238	0.00062953	0.000261936	9.45E-05	0.007403337	0.000395803	0.000310136	0.000369021	0.005555634	0.000416439	0.000273951	3.60E-05	0.001463386	0.002617186	0.000388106	0.000122242	0.012210629
Henriciella	0.003523504	0.00211337	0.00187666	0.000751012	0.001907501	0.002632824	0.002112077	0.001254502	0.003163775	0.003052318	0.001881741	0.000426152	0.004617762	0.003564462	0.002297262	0.001248606	0.002228012	0.00248825	0.002771221	0.000569863	0.002282244	0.003276681	0.003083121	0.000770545	0.001047406	0.002114546	0.002474912	0.001367453	0.001944091	0.001886807	0.002616777	0.00146285	0.002405337	0.005005528	0.002619355	0.001110595	0.004719689	0.001611087	0.002095766	0.000632086	0.002823819	0.00194158	0.003342204	0.000809323	0.00311917	0.003690904	0.004674917	0.001379591	0.003788605
Maricaulis	0.003227411	0.001236122	0.001507317	0.000598367	0.001638105	0.002208175	0.001854634	0.001221049	0.001394038	0.002616273	0.001056341	0.000379662	0.003174337	0.000947912	0.000898929	0.00047407	0.002150151	0.001443799	0.000769298	0.000290376	0.001194563	0.000914607	0.000698841	0.000280198	0.000856969	0.000640367	0.000541952	0.000515372	0.001218866	0.000699691	0.000766284	0.000548569	0.001117494	0.000944294	0.000550065	0.000559236	0.004641191	0.000468274	0.000855223	0.000175376	0.002349644	0.000502972	0.000986224	0.000319233	0.002262127	0.001249874	0.00088206	0.000628675	0.004746643
Hirschia	0.000627717	0.000216464	0.000119787	4.27E-05	0.000182494	0.000188059	0.000152364	5.58E-05	0.000405359	0.000154726	8.55E-05	2.32E-05	0.000461177	0.000188016	0.000149821	0.000120187	0.000461174	0.000215034	0.000201067	2.18E-05	0.000207477	0.000310171	0.000164433	4.31E-05	0.000260265	0.000173433	0.000216781	0.000116818	0.000231584	8.65E-05	0.000277166	0.000101587	0.000286187	0.000307088	0.000122237	7.09E-05	0.000681951	0.000139367	0.000206757	2.56E-05	0.000297244	0.000151432	0.000164371	2.25E-05	0.0002507	0.000234876	0.000211694	4.66E-05	0.000661917
Hyphobacterium	0.000467827	0.00022216	0.000469165	0.00011601	0.000247671	0.000303321	0.000688264	0.001109538	0.000350981	0.000499342	0.000517479	7.75E-05	0.000425241	0.000164514	0.000241379	0.000126864	0.000311443	0.000190459	0.000244777	9.80E-05	0.000113169	0.000206781	0.00019732	0.000123934	0.00015235	0.000153421	0.00010839	9.62E-05	0.000152358	8.65E-05	0.000220103	0.000318305	8.86E-05	0.000184253	0.000130968	0.00027568	0.000780073	3.90E-05	0.000169165	1.83E-05	0.00033263	0.000102758	0.000281778	3.15E-05	0.000180737	0.000201322	0.000255797	0.00060539	0.000505147
Glycocaulis	0.000331624	0.00022216	0.000259538	9.77E-05	0.00019553	0.000181992	0.000220665	0.000262052	0.00023234	0.00035165	0.000192451	3.10E-05	0.00035337	0.00015668	0.000133175	0.000153572	0.000179678	0.000147452	0.000218551	3.63E-05	0.000106882	0.000119297	0.00014799	9.70E-05	0.000133306	0.000113398	0.000153553	0.000109946	0.000146264	0.000125787	0.000130431	0.000142221	0.000129466	0.000138189	6.98E-05	8.66E-05	0.000323804	6.69E-05	0.000112777	4.02E-05	0.00012739	0.000108166	0.000140889	4.05E-05	0.000198228	0.000109049	0.000194053	0.0001106	0.000365796
Marinicauda	0.00031978	0.000165196	0.0002246	0.000177068	0.00019553	0.000224457	0.000246934	0.000295505	0.000227396	0.00035165	0.000141131	9.30E-05	0.000257541	0.000235019	0.000199762	0.000206988	0.000185668	0.000147452	0.000139872	3.27E-05	8.80E-05	0.000206781	0.000180876	0.000123934	0.000126958	0.000186774	9.03E-05	0.000158047	0.000146264	0.000125787	9.78E-05	0.000162539	0.000149908	0.000168898	0.000122237	0.000173284	0.000309086	0.000139367	0.000206757	3.29E-05	0.000176931	7.57E-05	0.000164371	5.40E-05	0.000186567	0.00020971	0.000176412	0.00016299	0.000174189
Euryhalocaulis	0.00015989	0.000125321	0.000144742	0.000122116	0.000112973	0.000127395	9.46E-05	0.000234174	7.42E-05	0.000196924	0.000119747	0.000108475	0.000143744	0.000125344	0.000116528	0.000173603	0.000155721	0.000147452	0.000122388	4.72E-05	0.000132031	0.000111344	7.40E-05	8.62E-05	6.35E-05	0.00014008	7.23E-05	0.000130561	6.09E-05	7.86E-05	0.000154887	0.000176084	0.000122652	0.000176575	7.86E-05	0.000330815	0.000181526	6.13E-05	0.000122175	4.02E-05	0.00012739	9.73E-05	0.000164371	8.54E-05	0.000145756	0.000201322	0.00014113	0.000128063	0.000174189
Robiginitomaculum	7.70E-05	0.000113928	9.98E-05	5.50E-05	6.08E-05	9.10E-05	0.00012084	7.25E-05	0.000108755	9.14E-05	9.41E-05	6.97E-05	9.58E-05	6.27E-05	0.000116528	0.000100156	8.98E-05	7.99E-05	8.74E-05	3.63E-05	8.17E-05	7.95E-05	4.93E-05	5.39E-05	5.71E-05	6.00E-05	0.00010839	0.000103074	4.88E-05	5.50E-05	4.89E-05	7.45E-05	9.54E-05	9.98E-05	0.000139699	8.66E-05	0.000122653	5.57E-05	8.46E-05	5.48E-05	0.000134468	4.87E-05	0.00010958	4.95E-05	0.000110774	6.71E-05	6.17E-05	9.31E-05	0.000104513
Litorimonas	7.11E-05	7.97E-05	7.99E-05	4.27E-05	4.78E-05	3.03E-05	0.000126094	2.23E-05	8.40E-05	0.000133627	5.56E-05	2.32E-05	0.000107808	7.05E-05	9.99E-05	4.01E-05	6.59E-05	8.60E-05	0.00013113	3.99E-05	6.29E-05	7.95E-05	0.000131546	5.39E-05	0.000107915	6.00E-05	0.000153553	0.000103074	4.27E-05	4.72E-05	8.15E-05	4.06E-05	0.000109024	9.21E-05	0.000122237	7.09E-05	8.83E-05	5.57E-05	0.000150369	5.85E-05	8.49E-05	5.41E-05	0.000148716	4.95E-05	9.91E-05	8.39E-05	0.000114668	0.000151348	0.000104513
Rhizobium	0.005205311	0.004431811	0.004791471	0.005092228	0.002294216	0.006315138	0.004523627	0.006255785	0.003643284	0.00604134	0.003318707	0.005911887	0.006588247	0.006322024	0.007799039	0.007204524	0.004773456	0.006285135	0.008278696	0.003509918	0.005450979	0.008509826	0.009545342	0.006002705	0.006563746	0.006276932	0.009005429	0.00918049	0.005923687	0.007924591	0.008380207	0.008729691	0.005934981	0.010179953	0.00781441	0.00899503	0.005121991	0.005574695	0.010008928	0.003584256	0.005980269	0.00696589	0.008915153	0.005098737	0.006926306	0.007784451	0.007938538	0.007311252	0.00755979
Agrobacterium	0.001231746	0.002250084	0.001791811	0.001062407	0.000699562	0.007334296	0.001213656	0.001354862	0.00100351	0.002496712	0.00074842	0.000929786	0.001329628	0.001316109	0.001423304	0.001302022	0.001149942	0.001357786	0.001975697	0.000660605	0.001383178	0.001829215	0.002277399	0.001169288	0.001409237	0.0016276	0.002231034	0.001793494	0.001261526	0.001611648	0.001980924	0.001815017	0.001533147	0.002211031	0.001615269	0.001787979	0.001231436	0.001087066	0.001907805	0.000770926	0.001288058	0.001395341	0.001698497	0.001119564	0.001422575	0.001426031	0.002055199	0.001711392	0.0018464
Neorhizobium	0.000290171	0.000324696	0.00040428	0.000525098	0.000134698	0.000454981	0.000283712	0.000429319	0.000202679	0.000429012	0.000290815	0.000480389	0.000497113	0.000477873	0.000482758	0.000534163	0.000293475	0.000503794	0.000699362	0.000214152	0.000402379	0.000858936	0.000583738	0.000484958	0.000418962	0.000520298	0.000740667	0.000790237	0.000420509	0.000589627	0.000660308	0.000812694	0.000531491	0.000898231	0.000558796	0.000693137	0.000441551	0.000440401	0.000733048	0.000237489	0.000474175	0.000584096	0.000680964	0.000377684	0.000594683	0.000662685	0.000688007	0.000587927	0.000583532
Pararhizobium	0.000112515	8.54E-05	0.000124778	0.000122116	2.17E-05	0.00015166	8.93E-05	0.000178418	8.90E-05	9.85E-05	8.98E-05	0.000162712	0.000155722	0.000125344	0.000274673	0.000186957	8.38E-05	0.000147452	0.000262261	0.000112521	0.000113169	0.000262453	0.000378196	0.000183206	0.000139654	0.000200115	0.000243878	0.000233635	0.000152358	0.000204404	0.000236407	0.000250581	0.000115838	0.000383859	0.000113505	0.000181161	0.000147184	0.000111494	0.000272544	0.000127879	0.000141545	0.000140616	0.000203507	0.000148376	0.000151586	0.00015938	0.000264618	0.000238663	0.000174189
Pseudorhizobium	1.78E-05	2.85E-05	2.50E-05	2.44E-05	8.69E-06	3.03E-05	3.15E-05	5.02E-05	1.48E-05	3.52E-05	2.57E-05	2.32E-05	3.59E-05	3.92E-05	2.50E-05	2.67E-05	1.80E-05	2.46E-05	1.75E-05	1.81E-05	1.89E-05	7.16E-05	8.22E-06	1.62E-05	3.17E-05	6.67E-05	4.52E-05	4.12E-05	1.22E-05	3.93E-05	2.45E-05	3.39E-05	5.45E-05	3.07E-05	2.62E-05	2.36E-05	2.45E-05	2.79E-05	4.70E-05	1.10E-05	3.54E-05	2.70E-05	3.91E-05	2.25E-05	1.75E-05	5.03E-05	8.82E-06	4.07E-05	3.48E-05
Ensifer	0.000633639	0.000512677	0.000549023	0.000744906	0.000343263	0.000624841	0.00065674	0.00103148	0.000375698	0.000745497	0.000410562	0.000976275	0.000802568	0.000799066	0.001281806	0.000981525	0.000622885	0.000841704	0.001223883	0.000442823	0.000829907	0.001240685	0.001118145	0.000932197	0.000856969	0.000853823	0.001020675	0.001188791	0.000767885	0.000966989	0.001100514	0.001042958	0.000722282	0.001443312	0.000855656	0.001031829	0.000642702	0.000741434	0.001249941	0.000456709	0.000884655	0.001124926	0.001228867	0.000678932	0.000961987	0.000998222	0.001005548	0.000774201	0.0009232
Sinorhizobium	0.000598107	0.000620909	0.000653836	0.000799858	0.000291122	0.000691571	0.000609455	0.000836335	0.000385585	0.000766596	0.000419115	0.000875548	0.000808558	0.000916576	0.000915576	0.001008233	0.000682778	0.000872423	0.001005333	0.000428304	0.000672728	0.001153201	0.001200362	0.00085676	0.000768098	0.000900516	0.001083903	0.001030744	0.000664282	0.001155669	0.001116817	0.001178407	0.00073591	0.001381894	0.000916774	0.001086965	0.000637796	0.000791607	0.001240543	0.00035806	0.000658183	0.000973494	0.001228867	0.000642962	0.000757929	0.000989833	0.000802674	0.00098958	0.000879653
Kaistia	0.000248718	0.00022216	0.000329414	0.000494569	9.56E-05	0.000333653	0.00026795	0.000535254	0.000153245	0.000414947	0.000252324	0.000511382	0.00043722	0.000336861	0.0003912	0.00047407	0.00025155	0.000270328	0.000437101	0.000185115	0.000238913	0.000453327	0.000378196	0.000382578	0.000355483	0.000326854	0.000460659	0.00046727	0.000371754	0.000448117	0.000497269	0.000345395	0.000306629	0.00054508	0.000340516	0.000433211	0.000235494	0.000306608	0.000667262	0.000182684	0.000311399	0.000313681	0.000422668	0.000202331	0.000355644	0.000260041	0.000317542	0.000413295	0.00031354
Shinella	0.000195421	0.000239249	0.000174689	0.000293078	6.95E-05	0.000242657	0.000220665	0.000301081	0.000158189	0.000267254	0.000128301	0.000317677	0.000287487	0.000305525	0.000399524	0.000367237	0.000209625	0.000356342	0.000524521	0.000152447	0.000295497	0.000501046	0.000468634	0.000355636	0.000361831	0.0004069	0.000505821	0.00046727	0.000341282	0.000566042	0.000538029	0.000419892	0.000327071	0.000652561	0.000357979	0.000606495	0.000220775	0.000317758	0.000545087	0.000200952	0.000346785	0.000411031	0.000477458	0.000242797	0.000338153	0.000343925	0.000335183	0.00038419	0.000252574
Ciceribacter	5.33E-05	4.56E-05	8.48E-05	7.94E-05	3.04E-05	3.03E-05	7.36E-05	7.81E-05	6.43E-05	9.14E-05	5.13E-05	6.97E-05	0.000119786	0.00015668	7.49E-05	0.000106833	8.98E-05	6.76E-05	6.12E-05	3.27E-05	6.29E-05	7.95E-05	0.000131546	0.000129322	5.71E-05	4.67E-05	0.000171618	0.000137432	9.75E-05	9.43E-05	0.000146735	0.000128677	9.54E-05	0.000138189	0.000122237	7.88E-05	4.42E-05	7.80E-05	0.000140971	4.75E-05	2.83E-05	5.95E-05	0.000164371	5.85E-05	8.16E-05	7.55E-05	0.000105847	0.000122242	8.71E-05
Liberibacter	2.96E-05	4.56E-05	2.00E-05	3.05E-05	4.78E-05	3.03E-05	1.58E-05	3.90E-05	8.90E-05	4.92E-05	2.99E-05	2.32E-05	4.19E-05	7.05E-05	7.49E-05	4.01E-05	4.79E-05	5.53E-05	4.37E-05	1.09E-05	4.40E-05	3.98E-05	9.87E-05	1.62E-05	0.000133306	6.67E-05	2.71E-05	2.06E-05	7.31E-05	3.93E-05	4.08E-05	6.10E-05	1.36E-05	6.91E-05	6.11E-05	1.58E-05	5.89E-05	3.90E-05	1.88E-05	3.65E-06	5.66E-05	2.16E-05	9.39E-05	1.80E-05	2.92E-05	0.000109049	9.70E-05	1.75E-05	6.97E-05
Cohaesibacter	0.007722099	0.002062102	0.001776837	0.000635002	0.001264426	0.001546936	0.001928189	0.001761879	0.003376341	0.002173194	0.001231685	0.000441648	0.001527275	0.001120259	0.00141498	0.000847984	0.002814961	0.001216478	0.001407466	0.000421045	0.001829567	0.001423606	0.001726548	0.000657388	0.005408425	0.000980562	0.001391009	0.001388068	0.002218335	0.001006297	0.001524415	0.001124227	0.003086735	0.00142028	0.001213635	0.00096094	0.00356675	0.000730285	0.001456698	0.000522476	0.002278872	0.001319625	0.001714152	0.00052606	0.001609142	0.001333758	0.001376013	0.001111823	0.002804438
Breoghania	0.00031978	0.000210767	0.000324423	0.000256443	0.000165114	0.000291188	0.000257442	0.000412592	0.000207623	0.000436045	0.000222388	0.000418404	0.000359359	0.000360363	0.000399524	0.000327175	0.000287485	0.000307191	0.000507037	0.000185115	0.000282923	0.000365843	0.000394639	0.000312529	0.000393571	0.000353536	0.000424529	0.000542858	0.000292528	0.000605351	0.000440205	0.000507934	0.000333885	0.000614175	0.000384172	0.000322939	0.000289461	0.000317758	0.000366524	0.000149801	0.00028309	0.00047593	0.000469631	0.000238301	0.000460588	0.000360702	0.00044103	0.000279411	0.000365796
Mesorhizobium	0.004097924	0.004050151	0.004996107	0.006588146	0.002146482	0.005568969	0.004450072	0.006595894	0.002842454	0.00568969	0.003498328	0.007825696	0.005851561	0.006627549	0.008206887	0.007491637	0.004270356	0.00630971	0.008243728	0.003626068	0.004627359	0.008374623	0.009191811	0.006681646	0.006386004	0.006417012	0.009466087	0.009565301	0.005612876	0.00908026	0.009660064	0.010476984	0.005825957	0.011523461	0.007910453	0.009443994	0.004547975	0.005886878	0.010760773	0.003591563	0.005343317	0.007171405	0.008977771	0.005058271	0.0065007	0.007264369	0.007832691	0.007817684	0.00617499
Nitratireductor	0.000757997	0.00074623	0.00147737	0.00092808	0.000421475	0.00087963	0.00151313	0.00113184	0.00047951	0.001076048	0.001171812	0.000720584	0.001060109	0.001128093	0.001581449	0.00126196	0.000724703	0.000921574	0.001713436	0.000577122	0.000836194	0.001813309	0.001734769	0.000932197	0.001180712	0.001013915	0.001616822	0.001319352	0.000968998	0.001525169	0.00175267	0.001726975	0.001206075	0.001781108	0.001431914	0.001291756	0.000819322	0.001059192	0.001964193	0.000602856	0.000927119	0.001238501	0.001831559	0.000881263	0.001020289	0.001182767	0.001570066	0.001094359	0.001001585
Hoeflea	0.000651404	0.000518374	0.000573978	0.000836493	0.000282432	0.000946361	0.000646232	0.000886515	0.000474566	0.000879124	0.000376348	0.000666346	0.000910376	0.000900908	0.001165278	0.001101711	0.000610906	0.000933862	0.001014075	0.000471861	0.000842481	0.001224779	0.00109348	0.000840594	0.000888708	0.000940539	0.001165196	0.001175048	0.000731319	0.001100638	0.001451048	0.001219041	0.000913074	0.001489375	0.001213635	0.00118936	0.000765355	0.000947698	0.001184155	0.000449402	0.000849269	0.001162784	0.001174076	0.000701414	0.000944496	0.000931114	0.001093754	0.001012865	0.000949329
Phyllobacterium	0.000633639	0.000432928	0.000633872	0.000482357	0.000260706	0.000655173	0.000556916	0.000685795	0.000385585	0.000647035	0.000419115	0.000697339	0.0007846	0.000759896	0.001248512	0.000854661	0.000652831	0.000718828	0.001153947	0.000424675	0.000590994	0.001121388	0.001405903	0.000759768	0.000723662	0.000733754	0.001147131	0.001243764	0.000731319	0.00088051	0.001222793	0.001246131	0.000708654	0.001243705	0.001143785	0.000968817	0.000623077	0.000635515	0.00140031	0.000449402	0.000665261	0.000757162	0.001252348	0.000611489	0.000903685	0.000704627	0.000970266	0.000972117	0.00093191
Aminobacter	0.000313858	0.00030191	0.00026952	0.000366347	0.000173804	0.000345786	0.000283712	0.000512952	0.000202679	0.000365716	0.000183897	0.000449396	0.000377327	0.000352529	0.000499405	0.000413976	0.000233582	0.000362486	0.000629426	0.000188744	0.000345795	0.000493093	0.000509743	0.000414909	0.000380875	0.000320184	0.000587114	0.000611575	0.000505829	0.00055818	0.000611396	0.000582431	0.000361141	0.000752365	0.000436559	0.000677384	0.000318898	0.000401378	0.000667262	0.000157108	0.000375094	0.000313681	0.000516594	0.000341714	0.000384795	0.000553636	0.000493953	0.000483148	0.000365796
Pseudaminobacter	0.000189499	0.00014241	0.000214618	0.000219808	0.000121663	0.000266922	0.000220665	0.000195145	0.000138415	0.000302419	0.000136854	0.000271187	0.000329412	0.000313359	0.000241379	0.000340529	0.000191657	0.000282616	0.000419617	0.000134299	0.000238913	0.000318124	0.000443969	0.000334082	0.000228525	0.000226797	0.000298073	0.000481014	0.00022549	0.000267298	0.000342382	0.00035894	0.000231675	0.000414568	0.000305591	0.000385951	0.000186433	0.000234137	0.000563883	0.000222874	0.000254781	0.000243373	0.000328741	0.000224812	0.000297341	0.000268429	0.000423389	0.000424937	0.000261283
Aliihoeflea	0.000189499	0.000119625	0.000109805	0.000103798	0.000139043	9.71E-05	0.000141856	0.000105936	0.000301547	0.00014066	0.00010264	6.97E-05	0.000107808	7.83E-05	0.000183115	0.000100156	5.99E-05	7.37E-05	0.00013113	6.53E-05	0.000113169	7.95E-05	0.000164433	0.000113157	8.89E-05	0.000120069	0.000243878	0.000130561	6.09E-05	0.000165096	0.000130431	0.000128677	0.000115838	0.000153544	7.86E-05	0.000173284	6.38E-05	0.000100345	0.000197359	6.94E-05	8.49E-05	8.11E-05	0.000180025	9.44E-05	0.000151586	0.000117438	0.000158771	0.000116421	0.000130642
Zhengella	0.000165812	0.000125321	0.000114796	0.000170962	8.69E-05	0.000200192	0.000126094	0.00015054	6.92E-05	0.000182858	0.000162514	0.000209202	0.000275508	0.00019585	0.000208085	0.000240373	0.000161711	0.000245753	0.000323455	0.000108891	0.000226338	0.000318124	0.00019732	0.000210149	0.000253917	0.000200115	0.000325171	0.000240507	0.000213301	0.000338053	0.000244559	0.000352168	0.001090238	0.000406891	0.000261936	0.00022842	0.000210963	0.000183965	0.000347728	8.40E-05	0.00020524	0.000292048	0.000320914	0.000121399	0.000343983	0.000343925	0.000202874	0.000227021	0.000182898
Aquamicrobium	0.000112515	0.000108232	0.000154725	0.00011601	5.21E-05	0.00015166	0.00012084	0.000217447	7.42E-05	0.000126594	0.000106917	0.000116223	0.000149733	0.000203684	0.000133175	0.000140218	0.000119786	0.000215034	0.000253519	7.99E-05	0.000182328	0.000159062	0.00024665	0.000145487	0.000107915	0.000213456	0.000261943	0.00021302	0.000121887	0.000149372	0.000252711	0.000223491	0.000143094	0.000222638	0.000130968	0.000212667	0.000127559	0.000150517	0.00029134	9.13E-05	0.000120313	0.000178474	0.000258297	9.89E-05	0.000157416	0.000150992	0.000176412	0.000186274	0.000130642
Chelativorans	8.29E-05	0.000136714	0.000109805	0.000128222	3.91E-05	0.000121328	8.41E-05	0.000139389	5.93E-05	0.000119561	9.41E-05	0.000162712	0.000125776	0.000109676	0.000124851	0.000173603	0.000107807	0.000122877	0.000104904	7.26E-05	0.000106882	0.000238593	0.00024665	7.54E-05	0.00012061	0.000166762	0.000316138	0.000261122	9.14E-05	0.000165096	0.000252711	0.000223491	0.000143094	0.00029941	0.000183355	0.000189037	0.00015209	0.000117069	0.000310136	8.77E-05	0.000169854	0.000156841	0.000242642	0.000116902	0.000180737	0.00015938	0.000246977	0.000232842	0.000165479
Paramesorhizobium	5.92E-05	7.41E-05	2.99E-05	8.55E-05	3.04E-05	9.10E-05	3.15E-05	8.36E-05	5.93E-05	0.000112528	3.42E-05	0.000100727	8.98E-05	4.70E-05	7.49E-05	6.01E-05	4.79E-05	0.000110589	0.000148614	3.63E-05	6.92E-05	0.00010339	9.87E-05	5.93E-05	8.89E-05	9.34E-05	7.23E-05	5.50E-05	6.70E-05	0.000102202	7.34E-05	8.80E-05	5.45E-05	7.68E-05	0.000113505	9.45E-05	8.83E-05	7.80E-05	6.58E-05	3.29E-05	4.25E-05	4.87E-05	7.83E-05	3.15E-05	0.000122435	6.71E-05	5.29E-05	8.73E-05	7.84E-05
Bradyrhizobium	0.003973565	0.004443204	0.005540139	0.007485697	0.002107376	0.005568969	0.004985972	0.009355799	0.002748529	0.006421121	0.00396021	0.009173885	0.005498191	0.006423865	0.00887276	0.007918967	0.003755278	0.006076245	0.009144156	0.003840221	0.004017503	0.008151936	0.008731399	0.007021117	0.005319554	0.006763878	0.008770583	0.009015571	0.00480233	0.008427739	0.008958996	0.008790643	0.005246768	0.009988024	0.007718367	0.009089549	0.003924897	0.00576981	0.010835957	0.003544065	0.005237158	0.00667925	0.008633375	0.004887414	0.005404618	0.007541187	0.008211977	0.007235578	0.005635005
Bosea	0.001160684	0.001219033	0.001407495	0.001935535	0.000521413	0.001510537	0.001213656	0.002046233	0.000810717	0.00150506	0.000992191	0.002223737	0.001461393	0.001488457	0.002238999	0.002136652	0.001114006	0.001769422	0.002404056	0.000994537	0.001081394	0.002043949	0.002112966	0.001654246	0.001466369	0.001841056	0.002222001	0.002088974	0.001176205	0.002374233	0.002143963	0.002316179	0.001417309	0.002710048	0.002252646	0.002433857	0.001172563	0.001499593	0.002716038	0.000960917	0.001302212	0.001660348	0.002262054	0.001299414	0.001480877	0.002239707	0.002293355	0.001984982	0.001515442
Rhodopseudomonas	0.000544811	0.000672177	0.000948312	0.001141783	0.000334573	0.00096456	0.000788088	0.001477525	0.000444906	0.000998685	0.000641503	0.00121647	0.000940322	0.000877406	0.001123661	0.001175159	0.000557003	0.000983012	0.001591048	0.000569863	0.000710451	0.00117706	0.001471676	0.001174677	0.000831577	0.001053938	0.001472302	0.001463656	0.000853206	0.001281457	0.001198337	0.001415443	0.000708654	0.001374217	0.001248559	0.00148867	0.000696669	0.000852928	0.001494291	0.000602856	0.000863423	0.001022169	0.001299311	0.000854286	0.000752099	0.001283428	0.001314269	0.001251528	0.000958038
Afipia	0.000444139	0.000336088	0.000509094	0.000647214	0.000247671	0.000503512	0.000499123	0.000719248	0.000326264	0.000520441	0.000346411	0.000643102	0.000479145	0.000501375	0.000907252	0.00060761	0.000341389	0.000522225	0.00082175	0.00035571	0.000389805	0.000699874	0.000723506	0.000501123	0.000558617	0.000573662	0.000885188	0.00076275	0.00036566	0.000794031	0.000831499	0.000758515	0.000456537	0.000821459	0.000654839	0.000929434	0.000358147	0.0004627	0.00062967	0.000255757	0.000368017	0.000427256	0.000641828	0.000400165	0.00053055	0.000629131	0.000696827	0.000518074	0.000531276
Tardiphaga	0.00015989	0.000153803	0.000189662	0.000213703	8.69E-05	0.000121328	0.000126094	0.000306656	0.000138415	0.000246155	8.13E-05	0.000278936	0.00017369	0.000180182	0.000307966	0.000186957	0.000173689	0.00015974	0.000393391	0.000101632	0.000132031	0.000286312	0.000361753	0.000140099	0.000133306	0.000180103	0.000343236	0.000357324	0.000158453	0.000204404	0.000236407	0.000297988	0.00017035	0.000314765	0.000349247	0.000370198	0.00015209	0.000139367	0.000375922	0.000131532	9.20E-05	0.000162249	0.00025047	0.000184346	0.000163246	0.000310371	0.000211694	0.000325979	0.000209026
Nitrobacter	0.000142125	0.000153803	0.000119787	0.000177068	3.91E-05	0.000200192	0.00012084	0.000278778	9.39E-05	0.000154726	0.00011547	0.00021695	0.000137754	9.40E-05	0.000241379	0.000193634	0.000173689	0.000141308	0.000297229	0.00011615	0.000176041	0.000254499	0.00029598	0.000215537	0.000146002	0.000200115	0.000298073	0.00021302	9.14E-05	0.000196542	0.000228255	0.000250581	0.000177164	0.00024567	0.000261936	0.000196914	0.000122653	0.000133793	0.000300738	0.00013884	0.000141545	0.000248782	0.000336569	0.000161865	0.000163246	0.00015938	0.000344003	0.000291053	0.000174189
Variibacter	3.55E-05	5.70E-05	8.48E-05	4.88E-05	8.69E-06	3.64E-05	5.78E-05	0.000133814	2.97E-05	7.74E-05	8.13E-05	0.000100727	8.39E-05	7.83E-05	0.000133175	0.000100156	2.40E-05	0.000110589	0.000122388	5.81E-05	6.29E-05	0.000151109	0.000139768	3.23E-05	9.52E-05	9.34E-05	0.00010839	0.000116818	4.27E-05	0.000141511	0.000195647	9.48E-05	8.18E-05	0.000207284	9.60E-05	0.000141778	5.89E-05	7.80E-05	0.000169165	4.75E-05	5.66E-05	9.19E-05	0.00010958	3.60E-05	5.83E-05	0.000117438	0.000132309	8.73E-05	5.23E-05
Oligotropha	2.96E-05	3.99E-05	4.49E-05	6.11E-05	2.17E-05	1.82E-05	3.68E-05	8.36E-05	2.97E-05	6.33E-05	4.70E-05	5.42E-05	3.59E-05	5.48E-05	5.83E-05	8.01E-05	2.99E-05	2.46E-05	6.99E-05	2.90E-05	5.03E-05	8.75E-05	5.76E-05	7.54E-05	3.17E-05	0.000126739	4.52E-05	2.75E-05	4.27E-05	6.29E-05	8.15E-05	2.03E-05	3.41E-05	6.14E-05	2.62E-05	4.73E-05	3.92E-05	7.80E-05	7.52E-05	3.29E-05	4.25E-05	4.33E-05	7.04E-05	2.70E-05	3.50E-05	7.55E-05	5.29E-05	2.91E-05	7.84E-05
Terasakiella	0.005797496	0.006454038	0.000588952	0.000396876	0.004823067	0.003827908	0.001355512	0.006813341	0.007222305	0.004135399	0.001270175	0.000100727	0.001209842	0.000940078	0.000466111	0.000233696	0.001844698	0.001185759	0.000515779	7.62E-05	0.002074767	0.001089576	0.000550851	0.000150876	0.001060102	0.001287405	0.000424529	0.000192405	0.001096979	0.000424532	0.000309774	0.000237036	0.001696682	0.000583466	0.000375441	0.000165408	0.002242097	0.000719136	0.000413514	0.000105957	0.002363798	0.000800428	0.000563557	0.000121399	0.000752099	0.000503305	0.000335183	0.000180453	0.002299291
Methylocystis	0.00031978	0.000244946	0.000324423	0.000354136	0.000165114	0.000370051	0.00026795	0.000462772	0.00023234	0.000429012	0.000218111	0.000379662	0.000359359	0.000352529	0.000532699	0.000454039	0.000269518	0.000374773	0.000507037	0.000199633	0.000396092	0.000429468	0.000337088	0.000317917	0.000374527	0.000400229	0.000541952	0.000481014	0.000304716	0.000628936	0.000456509	0.000460527	0.000286187	0.000514372	0.000436559	0.000519853	0.000235494	0.000250861	0.000620272	0.000193645	0.000276012	0.000432664	0.000524421	0.000350707	0.000309002	0.000360702	0.000405748	0.000372548	0.000287411
Pleomorphomonas	0.00031978	0.000307606	0.000349378	0.000518992	0.000165114	0.000285122	0.000315235	0.000607737	0.000158189	0.000457144	0.000196727	0.000503634	0.000329412	0.000423035	0.000457788	0.000554194	0.000215614	0.00041778	0.0006032	0.000217782	0.000238913	0.000532858	0.000575516	0.000301752	0.000418962	0.000366877	0.000523887	0.000501629	0.000304716	0.00041667	0.000652156	0.000528251	0.000313443	0.000529726	0.000436559	0.000496223	0.000220775	0.000351206	0.000498097	0.000222874	0.000268935	0.000497564	0.000508766	0.000296752	0.000378965	0.000427809	0.000476312	0.000529717	0.000278702
Methylosinus	0.000171734	9.11E-05	0.000164707	0.000177068	6.52E-05	0.00023659	0.000178633	0.000223023	7.42E-05	0.000168792	8.13E-05	0.000162712	0.000209626	0.000148846	0.000307966	0.000300467	0.000101818	0.000239609	0.000279745	0.000145188	0.000100595	0.000262453	0.000328866	0.000167041	0.000146002	0.000200115	0.000270976	0.000233635	0.000152358	0.000290883	0.000220103	0.000264126	0.00017035	0.000353151	0.000244473	0.000157531	0.000127559	0.000139367	0.000451107	0.000131532	0.00012739	0.000200107	0.000313087	0.000193338	0.000169076	0.000201322	0.00029108	0.000250306	0.000121932
Methylopila	9.47E-05	0.000119625	0.000164707	0.000195385	0.000108628	0.000212325	9.98E-05	0.000206296	0.000108755	0.000232089	0.000111194	0.000340921	0.000185669	0.000203684	0.000266349	0.000320498	8.98E-05	0.000165883	0.000314713	0.000108891	0.000157179	0.000270406	0.000287758	0.000226314	0.000165046	0.000146751	0.000352269	0.000267993	0.000115792	0.000212266	0.000277166	0.000352168	0.000163536	0.000360828	0.000244473	0.000401704	8.83E-05	0.000172816	0.00038532	8.04E-05	9.20E-05	0.000243373	0.000328741	0.000170857	0.000221549	0.000234876	0.0002999	0.000227021	0.000200317
Hansschlegelia	3.55E-05	5.70E-05	9.98E-05	0.000134327	4.35E-05	0.000109195	9.46E-05	0.000189569	3.95E-05	0.000147693	7.70E-05	6.97E-05	8.98E-05	7.83E-05	8.32E-05	8.68E-05	2.40E-05	7.99E-05	0.000139872	6.17E-05	1.89E-05	6.36E-05	0.000139768	9.70E-05	8.89E-05	8.00E-05	0.000171618	0.000144304	6.09E-05	0.000141511	0.000122279	0.000176084	5.45E-05	9.21E-05	7.86E-05	0.000141778	7.85E-05	7.80E-05	0.000178563	6.94E-05	6.37E-05	0.000102758	0.000156544	0.000116902	8.75E-05	5.87E-05	0.000114668	8.15E-05	8.71E-05
Methyloceanibacter	0.000402686	0.000415838	0.00066881	0.001306639	0.00021291	0.000424649	0.000661994	0.001226624	0.000266943	0.000787695	0.000538862	0.001200973	0.000491124	0.000587549	0.001348393	0.000934785	0.0003354	0.000522225	0.001276335	0.000471861	0.000295497	0.000843029	0.001373017	0.000651999	0.000438006	0.000627026	0.001345846	0.001023872	0.000316905	0.000652521	0.00108421	0.001042958	0.000456537	0.001044098	0.001073936	0.000945187	0.000338522	0.000501723	0.001860815	0.000449402	0.000438789	0.000557055	0.001252348	0.000553038	0.000489739	0.000654297	0.000934983	0.000826591	0.000522566
Bauldia	0.000118437	0.000125321	0.000114796	0.00023202	4.35E-05	7.28E-05	0.000115586	0.000128238	8.90E-05	9.14E-05	8.55E-05	0.000193705	9.58E-05	0.000125344	0.000266349	0.000193634	5.99E-05	0.000110589	0.000148614	8.71E-05	7.54E-05	0.000190875	0.000156211	0.000156264	9.52E-05	0.000113398	0.000234846	0.000178662	7.31E-05	0.000133649	0.000138583	0.000169311	0.00010221	0.000230316	0.00014843	0.000189037	6.38E-05	0.00017839	0.000216155	6.58E-05	0.000113236	0.000146024	8.61E-05	0.000112406	0.000104944	0.000260041	0.000238156	0.000133884	0.000104513
Methyloligella	9.47E-05	0.000102535	0.000119787	0.000134327	4.35E-05	0.000109195	8.41E-05	0.000228598	4.45E-05	0.00014066	0.000124024	0.000147216	9.58E-05	0.000125344	0.000241379	0.000153572	4.79E-05	0.000122877	0.000166098	6.90E-05	6.29E-05	8.75E-05	0.000164433	0.000107768	5.71E-05	0.000186774	0.000216781	0.000164919	5.48E-05	0.000180819	0.000114127	0.000182856	0.000115838	0.000161221	0.00021828	0.000110272	7.36E-05	8.92E-05	0.000159767	7.31E-05	9.91E-05	0.000200107	0.000140889	5.40E-05	0.000128265	0.000134215	0.000185233	0.000197916	0.000139351
Pseudorhodoplanes	9.47E-05	7.41E-05	0.000109805	9.16E-05	5.65E-05	0.000139528	5.25E-05	0.000105936	4.45E-05	0.00014066	6.84E-05	5.42E-05	0.000137754	0.000125344	0.000108204	0.00011351	5.39E-05	7.37E-05	0.000139872	3.99E-05	0.000113169	0.00012725	0.000131546	0.000107768	5.08E-05	0.000113398	8.13E-05	0.000116818	7.31E-05	7.08E-05	0.000163039	0.000101587	9.54E-05	0.000168898	9.60E-05	0.000133901	7.36E-05	5.02E-05	0.000112777	6.58E-05	0.000148622	8.65E-05	0.000117408	5.40E-05	0.000104944	8.39E-05	9.70E-05	0.000116421	0.00015677
Hartmannibacter	6.51E-05	9.68E-05	0.000104813	0.00011601	3.91E-05	7.28E-05	0.00012084	0.000195145	6.43E-05	0.000126594	8.55E-05	0.000108475	0.000125776	0.000101842	0.000141498	0.000160249	0.000113796	7.37E-05	0.000104904	7.26E-05	9.43E-05	0.000159062	0.00014799	8.62E-05	0.000133306	8.67E-05	0.000126455	0.000178662	7.92E-05	0.000102202	0.000122279	0.000162539	8.86E-05	0.00019193	0.000122237	0.000181161	0.000127559	0.000100345	0.000140971	7.67E-05	0.000106159	9.19E-05	0.000180025	6.74E-05	0.000128265	0.000184545	0.000123488	0.000133884	6.10E-05
Alsobacter	5.33E-05	3.99E-05	6.99E-05	8.55E-05	4.35E-05	8.49E-05	5.78E-05	0.000133814	1.48E-05	4.92E-05	5.56E-05	0.000100727	8.39E-05	0.00011751	0.000158145	0.000120187	5.99E-05	0.00012902	0.000166098	8.35E-05	3.77E-05	0.000135203	0.000123325	0.000113157	9.52E-05	0.000120069	0.000234846	0.000137432	0.000103604	0.000110064	0.000114127	9.48E-05	8.18E-05	0.000184253	8.73E-05	0.000173284	6.38E-05	6.13E-05	0.000140971	7.67E-05	7.08E-05	7.57E-05	9.39E-05	8.54E-05	9.91E-05	0.000176157	0.000105847	0.000139705	8.71E-05
Methylobrevis	5.33E-05	3.99E-05	6.99E-05	0.000103798	2.61E-05	7.28E-05	5.25E-05	0.000183994	4.45E-05	9.85E-05	7.27E-05	0.000108475	0.000113797	0.00011751	0.000124851	8.01E-05	7.79E-05	0.000116733	0.000244777	6.53E-05	0.000106882	0.00012725	0.00014799	8.08E-05	8.89E-05	0.00013341	0.000162585	0.000171791	0.000103604	0.000196542	0.000105975	0.000135449	8.18E-05	0.000168898	6.98E-05	0.000157531	7.36E-05	0.000139367	0.000225553	8.77E-05	0.00012739	0.000113574	0.000101753	7.64E-05	0.000110774	0.000134215	0.000105847	7.57E-05	8.71E-05
Mongoliimonas	4.74E-05	6.27E-05	5.49E-05	0.000164856	3.91E-05	0.000109195	5.25E-05	0.00015054	3.95E-05	0.000112528	5.99E-05	0.000123971	8.39E-05	4.70E-05	0.000141498	0.00011351	7.79E-05	0.000116733	6.12E-05	6.90E-05	7.54E-05	0.000159062	0.000106882	8.62E-05	6.98E-05	0.00014008	8.13E-05	0.000137432	7.92E-05	0.000165096	0.000138583	0.000135449	6.13E-05	0.000122835	6.98E-05	0.00022842	5.40E-05	7.25E-05	0.000112777	6.21E-05	9.91E-05	7.03E-05	0.000125235	6.29E-05	0.000163246	0.000117438	0.000105847	8.15E-05	0.000104513
Candidatus Phaeomarinobacter	0.002629304	0.002455155	0.004287368	0.004365639	0.002024819	0.0024205	0.004161106	0.014451866	0.002096001	0.006266396	0.003370027	0.000379662	0.002743106	0.00092441	0.001764564	0.000307144	0.000521067	0.000792554	0.001626016	0.000170596	0.000917927	0.000540811	0.001257913	0.00020476	0.001161669	0.001000574	0.00100261	0.000158047	0.000511924	0.000393085	0.000953778	0.000277671	0.000640515	0.000445277	0.000890581	0.00027568	0.001300122	0.000429252	0.00110897	8.77E-05	0.000771419	0.00057328	0.001682843	9.44E-05	0.001002799	0.000536859	0.001190781	0.000291053	0.003013465
Parvibaculum	0.000805372	0.000620909	0.000923356	0.001123465	0.000495342	0.000576309	0.000856389	0.003997681	0.000568491	0.00199737	0.000744143	0.000224698	0.000580964	0.000313359	0.000565992	0.000146895	0.000191657	0.000307191	0.000454585	0.000101632	0.000314359	0.000365843	0.000435748	0.000150876	0.0003047	0.000386888	0.000243878	0.000171791	0.000249867	0.000306606	0.000350534	0.000182856	0.000306629	0.00029941	0.000357979	0.000204791	0.000313992	0.00018954	0.000310136	8.04E-05	0.000276012	0.00025419	0.000383532	0.000112406	0.000198228	0.000293595	0.000344003	0.000168811	0.000731593
Tepidicaulis	0.000538889	0.000489892	0.000998223	0.001050196	0.000486652	0.000485313	0.001061292	0.002971776	0.000504227	0.002060667	0.000769803	0.000162712	0.000754654	0.000360363	0.000699167	0.00042733	0.00025155	0.000294904	0.000542005	0.000156077	0.000232625	0.000429468	0.000624846	0.000220925	0.000393571	0.000426911	0.000406464	0.00025425	0.000274245	0.000408808	0.000391294	0.000318305	0.000245303	0.000414568	0.000357979	0.000338692	0.00041702	0.000245287	0.000469903	0.000127879	0.000311399	0.000259598	0.000485285	0.000148376	0.000378965	0.00031876	0.000511595	0.000349264	0.000949329
Afifella	0.000236874	0.000187982	0.00031444	0.000341924	0.000108628	0.000242657	0.000220665	0.000423743	0.000168076	0.00035165	0.000175344	0.000379662	0.000305455	0.000289857	0.000399524	0.000440685	0.000197646	0.000270328	0.000445843	0.00011978	0.000213764	0.000397655	0.000427526	0.000269421	0.000260265	0.000373548	0.000343236	0.000322966	0.000164547	0.000408808	0.00037499	0.00033185	0.000258931	0.000399214	0.000288129	0.000362322	0.000274743	0.000234137	0.000507495	0.000149801	0.000212317	0.000324498	0.000453976	0.000121399	0.000274021	0.000268429	0.000335183	0.000302695	0.000269993
Rhodobium	0.000165812	0.000199375	0.000149733	0.000244232	6.95E-05	0.000212325	0.000131348	0.000356836	9.39E-05	0.000175825	0.000128301	0.000232446	0.000287487	0.000250687	0.000532699	0.00018028	0.000107807	0.000178171	0.000367165	0.000145188	0.000132031	0.000246546	0.000912604	0.00030714	0.000247569	0.000320184	0.000505821	0.000405426	0.000176736	0.000361638	0.000440205	0.00041312	0.000238489	0.000330119	0.000279398	0.00027568	0.000142278	0.000206264	0.000432311	0.000284987	0.000176931	0.00028664	0.000328741	0.000170857	0.000215718	0.00031876	0.000344003	0.00038419	0.000130642
Amorphus	0.000165812	7.41E-05	0.000144742	0.000134327	4.35E-05	6.07E-05	5.78E-05	0.000273203	7.91E-05	0.000161759	8.13E-05	0.000178209	0.000155722	0.000141012	0.000133175	0.000146895	8.98E-05	0.000104445	0.000192325	6.53E-05	0.000132031	0.000174968	0.000156211	0.000123934	0.000165046	0.000166762	0.000198716	0.000185534	0.000109698	0.000188681	0.000269014	0.000162539	0.00013628	0.000153544	0.000200817	0.000189037	0.000122653	0.000144942	0.000263146	3.65E-05	7.78E-05	0.000178474	0.000219161	7.64E-05	0.000151586	0.000142603	0.000114668	0.000116421	0.000130642
Anderseniella	0.000130281	0.000136714	0.000184671	0.000225914	9.99E-05	0.000163793	0.000173379	0.000206296	7.42E-05	0.000126594	0.000162514	0.000286684	0.000155722	0.000227185	0.000374554	0.000313821	0.000149732	0.000196602	0.000533263	0.000181485	0.000150892	0.000389702	0.000353531	0.000312529	0.00015235	0.000213456	0.000451626	0.000350453	0.000243773	0.000338053	0.000448357	0.000724652	0.000306629	0.000468309	0.00044529	0.000401704	8.83E-05	0.000362355	0.000516893	0.000233835	0.000162777	0.000394806	0.000547902	0.000341714	0.00026819	0.000234876	0.000405748	0.000488969	0.000243864
Lutibaculum	0.000112515	7.41E-05	0.000124778	0.000195385	4.78E-05	0.000109195	0.000105078	0.000234174	3.46E-05	0.000147693	8.13E-05	0.000162712	0.000107808	0.000125344	0.000141498	0.000220342	5.39E-05	0.00012902	0.000218551	5.81E-05	7.54E-05	8.75E-05	0.000156211	0.00017243	0.000101567	0.00014008	0.000153553	0.000144304	9.75E-05	0.000180819	0.000187495	0.000182856	8.18E-05	0.00024567	0.000130968	0.000181161	7.85E-05	0.000100345	0.000197359	8.04E-05	7.08E-05	0.000102758	0.000148716	6.74E-05	8.75E-05	0.000109049	9.70E-05	0.000128063	0.000121932
Roseospirillum	4.15E-05	0.000102535	0.000109805	0.000140433	3.91E-05	8.49E-05	6.30E-05	0.000128238	5.93E-05	7.03E-05	4.70E-05	0.000224698	5.39E-05	0.00011751	0.000174792	0.000166926	7.19E-05	7.99E-05	0.00013113	7.62E-05	8.17E-05	0.000143156	0.000221985	0.000129322	8.89E-05	0.00013341	0.00014452	0.000164919	8.53E-05	0.000172957	0.000179343	0.000169311	8.86E-05	0.000199607	0.000122237	0.000141778	4.91E-05	8.92E-05	0.000187961	6.94E-05	7.08E-05	0.000129799	0.000156544	9.44E-05	6.41E-05	0.000109049	0.000185233	0.000151348	0.000165479
Devosia	0.001770635	0.001332961	0.001502326	0.001959958	0.000708252	0.001983718	0.001434321	0.002587062	0.001176529	0.002208359	0.000983637	0.001658118	0.002060324	0.001793982	0.002297262	0.002150006	0.001401491	0.001843148	0.002412798	0.001030834	0.001540357	0.002346167	0.002589822	0.001616527	0.001878983	0.001734328	0.002547172	0.002432555	0.00159062	0.002209137	0.002372218	0.002444855	0.00181252	0.002740757	0.002226452	0.002347214	0.001663175	0.001415973	0.002593863	0.000906112	0.00171977	0.001995663	0.002293363	0.00123197	0.001993937	0.002155823	0.00250505	0.002095582	0.002238325
Maritalea	0.00073431	0.000262035	0.000364351	0.000152645	0.000351954	0.000436782	0.000404552	0.000239749	0.00075634	0.000576705	0.000303645	9.30E-05	0.000539038	0.000289857	0.000457788	0.000193634	0.000670799	0.000227322	0.000323455	9.44E-05	0.000471538	0.00035789	0.000534408	0.000226314	0.001129929	0.000433582	0.000569049	0.000240507	0.001011658	0.000455978	0.000285318	0.000270898	0.000926702	0.000806105	0.000357979	0.000299309	0.000490612	0.000211838	0.00029134	8.40E-05	0.000417557	0.000232557	0.000352223	0.000157368	0.00079291	0.00047814	0.000273439	0.000250306	0.000757721
Hyphomicrobium	0.000645482	0.000677873	0.000978259	0.001379908	0.000351954	0.000697638	0.000882659	0.001399467	0.000360868	0.00089319	0.000679993	0.001464412	0.000742675	0.000799066	0.00141498	0.001355439	0.000491121	0.00083556	0.001494886	0.000573492	0.000584707	0.001025951	0.001545671	0.000910644	0.000717315	0.000753765	0.001472302	0.001230021	0.000652093	0.001037744	0.00141844	0.001401898	0.000695026	0.001389571	0.001248559	0.001425657	0.000470988	0.000791607	0.001541281	0.000591895	0.000651106	0.000784203	0.001424546	0.000714902	0.000722948	0.0007969	0.001093754	0.001082717	0.000670627
Pelagibacterium	0.000491514	0.000341785	0.000424245	0.000494569	0.00020422	0.000503512	0.000467599	0.000568708	0.00029166	0.000562639	0.000256601	0.000371914	0.00052706	0.000524877	0.000582639	0.000587579	0.000443207	0.000454643	0.000594458	0.000290376	0.000477825	0.000620342	0.000723506	0.000431074	0.000399919	0.000446923	0.000668407	0.000542858	0.000420509	0.00051101	0.000570637	0.000616293	0.000415653	0.000913586	0.000541333	0.000582865	0.000348335	0.000351206	0.000657864	0.00024845	0.000467098	0.000421847	0.000759236	0.00038218	0.000431437	0.000503305	0.000670365	0.000558822	0.000574823
Rhodomicrobium	0.000272405	0.000307606	0.000284494	0.000372453	0.000108628	0.000279055	0.000304727	0.000529679	0.000173019	0.000443078	0.000243771	0.000464893	0.000281498	0.000211518	0.000507728	0.000447362	0.000227593	0.000344054	0.000472069	0.000166966	0.000232625	0.000445374	0.000419304	0.00030714	0.000311048	0.000306843	0.000388399	0.000384811	0.000310811	0.000487425	0.00033423	0.000467299	0.000245303	0.000552758	0.000401634	0.000433211	0.000264931	0.000228563	0.000488699	0.000171723	0.000226472	0.000313681	0.000477458	0.000197835	0.000274021	0.000385867	0.000467492	0.000325979	0.000217736
Rhodoplanes	0.000207265	0.00030191	0.000354369	0.000677743	0.000108628	0.000327586	0.000288966	0.000585434	0.000138415	0.000337584	0.000252324	0.000712836	0.000317434	0.000399533	0.000649226	0.000547517	0.000185668	0.000399349	0.000629426	0.000225041	0.000276636	0.00048514	0.000534408	0.00037719	0.000253917	0.000346866	0.000641309	0.000570345	0.000243773	0.000471702	0.000586941	0.000535024	0.000177164	0.000552758	0.000436559	0.000614372	0.000210963	0.000340056	0.000667262	0.000233835	0.000276012	0.000351539	0.000563557	0.000296752	0.000244869	0.000411032	0.000485133	0.000378369	0.000278702
Prosthecomicrobium	0.000130281	0.000108232	0.000154725	0.000195385	3.48E-05	0.000121328	0.000110332	0.000139389	5.93E-05	0.000105495	0.000128301	0.000139468	0.000101818	0.000235019	0.000191439	0.000173603	0.000143743	0.00015974	0.000157356	9.07E-05	0.000150892	0.000222687	9.87E-05	0.000156264	0.000126958	0.000173433	0.000180651	0.000158047	9.75E-05	0.000180819	0.000211951	0.000203174	0.000143094	0.000276379	0.000139699	0.000157531	9.32E-05	7.25E-05	0.000169165	5.12E-05	0.000106159	0.000140616	0.000242642	9.44E-05	9.91E-05	0.000192934	0.00014113	0.000116421	9.58E-05
Filomicrobium	0.000130281	7.97E-05	9.48E-05	0.000152645	3.91E-05	4.85E-05	7.36E-05	0.000105936	4.45E-05	9.14E-05	6.42E-05	8.52E-05	9.58E-05	0.00011751	0.000108204	0.000166926	5.99E-05	7.99E-05	0.000148614	6.90E-05	4.40E-05	0.000151109	0.000172655	0.00010238	6.98E-05	9.34E-05	0.000252911	9.62E-05	4.88E-05	7.86E-05	0.000146735	0.000121904	7.50E-05	9.98E-05	0.000157161	7.88E-05	7.36E-05	6.13E-05	0.000112777	8.40E-05	8.49E-05	4.87E-05	0.000164371	7.19E-05	7.58E-05	5.87E-05	8.82E-05	0.00016299	7.84E-05
Blastochloris	0.000112515	0.000108232	0.000129769	0.000225914	9.12E-05	9.10E-05	6.83E-05	0.000384714	6.92E-05	0.000168792	0.000119747	0.000193705	0.000197647	0.000109676	0.000158145	0.000220342	5.99E-05	0.000116733	0.000192325	6.17E-05	8.17E-05	0.000190875	0.000205541	0.00017243	0.000126958	0.00014008	0.00014452	0.000130561	0.000109698	0.000188681	0.000195647	0.000162539	0.000163536	0.000207284	0.00014843	0.000165408	8.34E-05	0.000128218	0.000234951	7.31E-05	0.000113236	9.19E-05	0.000117408	9.44E-05	8.75E-05	0.000176157	0.000123488	9.90E-05	7.84E-05
Dichotomicrobium	8.88E-05	6.27E-05	0.000149733	0.000140433	3.91E-05	0.00015166	0.000131348	0.000172843	5.44E-05	9.85E-05	6.84E-05	0.000139468	9.58E-05	0.000101842	0.000191439	0.000186957	5.99E-05	0.000104445	0.000192325	0.00011978	3.77E-05	0.000182921	0.000271315	0.000161653	0.000126958	0.00014008	0.000162585	0.000219892	6.09E-05	0.000227989	0.000260862	0.000223491	0.00010221	0.000214961	0.000253204	0.000157531	8.34E-05	0.000111494	0.000140971	9.86E-05	0.00012739	0.00018929	0.000187852	0.000112406	8.75E-05	0.000142603	0.000167591	0.000197916	7.84E-05
Cucumibacter	6.51E-05	6.27E-05	0.000119787	9.77E-05	5.21E-05	9.71E-05	6.83E-05	0.000161691	0.000118642	0.000161759	8.13E-05	0.000108475	0.000107808	0.000172348	0.000208085	0.000133541	4.19E-05	8.60E-05	0.000218551	7.26E-05	9.43E-05	0.000159062	0.00019732	0.000129322	0.000228525	0.000126739	0.000153553	0.000240507	0.000134075	0.000196542	0.000146735	0.000250581	0.00013628	0.000214961	0.00014843	0.000189037	0.000103029	6.13E-05	0.000159767	4.02E-05	6.37E-05	0.000140616	0.000203507	9.44E-05	0.000104944	0.000243264	0.00014113	0.000157169	0.000130642
Arsenicitalea	5.33E-05	7.97E-05	7.99E-05	6.11E-05	3.04E-05	8.49E-05	3.15E-05	7.25E-05	3.46E-05	7.03E-05	4.28E-05	6.97E-05	7.79E-05	3.13E-05	7.49E-05	6.01E-05	3.59E-05	7.99E-05	0.000104904	1.45E-05	6.29E-05	0.00010339	0.000131546	8.62E-05	6.98E-05	6.67E-05	0.000162585	0.000109946	7.31E-05	7.86E-05	4.08E-05	6.77E-05	8.18E-05	0.000115158	6.11E-05	0.000110272	6.38E-05	4.46E-05	7.52E-05	3.29E-05	3.54E-05	5.95E-05	9.39E-05	8.99E-05	4.08E-05	5.87E-05	9.70E-05	0.0001106	3.48E-05
Aquabacter	4.74E-05	2.85E-05	6.99E-05	6.72E-05	2.17E-05	6.07E-05	8.41E-05	0.00010036	2.97E-05	0.000105495	3.85E-05	0.000108475	9.58E-05	1.57E-05	6.66E-05	0.000100156	2.99E-05	8.60E-05	0.000113646	3.99E-05	2.51E-05	0.000111344	3.29E-05	4.31E-05	3.81E-05	7.34E-05	6.32E-05	4.12E-05	6.09E-05	5.50E-05	8.15E-05	2.71E-05	2.73E-05	0.000107481	0.000122237	4.73E-05	4.91E-05	3.90E-05	0.000159767	3.65E-05	6.37E-05	4.87E-05	6.26E-05	3.15E-05	2.33E-05	5.03E-05	0.000114668	4.07E-05	5.23E-05
Methylobacterium	0.001752869	0.002022227	0.002121224	0.003492511	0.000960268	0.002547894	0.002148854	0.004170523	0.001221019	0.002489679	0.001697844	0.004137546	0.002928775	0.003164929	0.00377883	0.004246596	0.001449406	0.002967468	0.003776554	0.001709588	0.001961598	0.003769773	0.004036833	0.003130675	0.002628037	0.003335246	0.003974311	0.00380688	0.00230975	0.003962295	0.003953697	0.003860298	0.002119149	0.004145682	0.003440087	0.00437149	0.00170733	0.002302349	0.004511066	0.00153089	0.002087786	0.002915073	0.003882279	0.002113233	0.002431203	0.003372144	0.004101578	0.003143373	0.00247348
Microvirga	0.00066917	0.000694963	0.000788596	0.001172311	0.000347608	0.000849298	0.000856389	0.001494252	0.000346038	0.001153411	0.000551692	0.001138987	0.000862461	0.000979248	0.001173601	0.001001556	0.000616896	0.000853992	0.001311303	0.000468231	0.000628717	0.001192966	0.001373017	0.000813652	0.000742706	0.000920528	0.001219391	0.001133818	0.000786168	0.001210701	0.001353224	0.001185179	0.000579189	0.001328154	0.001065204	0.001283879	0.000588735	0.000802756	0.001503689	0.0004969	0.000686492	0.000989719	0.000954915	0.00070591	0.000845382	0.001031775	0.001261345	0.000913907	0.000958038
Methylorubrum	0.000148046	0.000136714	0.000114796	0.000183174	7.39E-05	0.000188059	0.00012084	0.000239749	6.92E-05	0.000182858	9.41E-05	0.000224698	0.000185669	0.000203684	0.000249702	0.00029379	8.98E-05	0.00020889	0.000183582	9.44E-05	0.000150892	0.000222687	0.000156211	0.000145487	0.000222177	0.000260149	0.000307106	0.00025425	0.00018283	0.00032233	0.000130431	0.000223491	0.000129466	0.000284056	0.000235742	0.00025205	0.000147184	0.000234137	0.00029134	8.04E-05	0.000141545	0.000178474	0.00025047	0.00014388	0.000204058	0.000176157	0.000273439	0.000238663	0.000130642
Neomegalonema	6.51E-05	7.97E-05	3.99E-05	0.00011601	3.04E-05	8.49E-05	6.83E-05	7.25E-05	4.94E-05	4.92E-05	4.28E-05	0.000116223	0.000179679	7.83E-05	6.66E-05	0.000100156	7.79E-05	0.000116733	0.000157356	6.17E-05	0.000132031	0.000143156	0.000131546	5.93E-05	0.000165046	0.000180103	0.00014452	0.000158047	0.000115792	0.000180819	8.15E-05	0.000169311	0.000129466	0.000199607	0.000122237	0.000165408	6.87E-05	0.000139367	9.40E-05	5.48E-05	7.08E-05	0.000167657	0.000203507	6.29E-05	0.000157416	0.000192934	0.000123488	0.000104779	8.71E-06
Aureimonas	0.00082906	0.000740534	0.000788596	0.000976926	0.000343263	0.000843232	0.00068301	0.0012322	0.000444906	0.000942421	0.000526032	0.00108475	0.001012194	0.00092441	0.001273482	0.001241929	0.000658821	0.000946149	0.001215141	0.000493639	0.000691589	0.001336122	0.0012908	0.000905255	0.001110885	0.000960551	0.001409074	0.001401811	0.000767885	0.001312903	0.00133692	0.001320628	0.0009744	0.001535438	0.001117592	0.001480793	0.000652514	0.000774883	0.001578873	0.000515168	0.000870501	0.001179009	0.00127583	0.00070591	0.000967817	0.001115659	0.001243704	0.00098958	0.000844815
Martelella	0.000325702	0.000182285	0.000324423	0.000286972	0.000139043	0.000424649	0.000462345	0.000373563	0.000242227	0.000295386	0.000201004	0.000333173	0.000473156	0.000407367	0.000307966	0.000407299	0.000347378	0.000362486	0.000454585	0.000181485	0.000408666	0.000580577	0.000559073	0.000393355	0.000406267	0.000486946	0.000587114	0.000639061	0.000371754	0.000479564	0.000423902	0.000575658	0.000442909	0.000591144	0.00044529	0.000701014	0.000377771	0.000334482	0.000563883	0.000197298	0.000339708	0.000459705	0.000453976	0.000296752	0.000425606	0.000494917	0.000423389	0.000291053	0.000391925
Aurantimonas	0.000266483	0.000296214	0.000304458	0.000445723	0.000178149	0.000333653	0.000288966	0.000568708	0.000168076	0.000386815	0.000269431	0.000402907	0.000329412	0.000368197	0.000624256	0.000514132	0.00024556	0.000436212	0.000515779	0.000286746	0.000389805	0.000683967	0.000509743	0.00040952	0.000444354	0.000553651	0.000641309	0.000604703	0.00040832	0.000660383	0.000676612	0.000656928	0.000299815	0.000698624	0.000506409	0.000598618	0.00030418	0.000373505	0.000845825	0.00024845	0.000311399	0.000492155	0.000555729	0.000373188	0.000478078	0.000595578	0.000564518	0.000459864	0.000374506
Fulvimarina	0.000165812	0.000170892	0.000254547	0.000256443	6.95E-05	0.000230524	0.000236426	0.000373563	6.92E-05	0.000344617	0.000192451	0.000193705	0.000257541	0.000289857	0.000324613	0.000260404	0.000191657	0.000190459	0.000297229	0.000170596	0.0002452	0.00035789	0.000304201	0.000220925	0.000266612	0.000213456	0.000370334	0.00033671	0.000170641	0.000259436	0.00029347	0.00030476	0.000245303	0.000422245	0.000323054	0.000267803	0.000191339	0.000228563	0.00033833	0.000182684	0.000169854	0.00025419	0.000438322	0.000166361	0.000297341	0.000276818	0.0002999	0.000291053	0.000269993
Consotaella	4.15E-05	3.99E-05	7.99E-05	5.50E-05	4.35E-05	4.85E-05	5.25E-05	6.69E-05	4.94E-05	4.22E-05	3.85E-05	6.97E-05	8.39E-05	9.40E-05	0.000108204	0.000100156	5.99E-05	7.99E-05	6.99E-05	3.63E-05	4.40E-05	0.000143156	0.000106882	7.54E-05	0.000114262	0.000126739	1.81E-05	6.87E-05	9.14E-05	9.43E-05	7.34E-05	0.000121904	9.54E-05	0.000153544	0.000104774	5.51E-05	7.36E-05	7.25E-05	3.76E-05	2.92E-05	7.08E-05	8.65E-05	7.04E-05	2.25E-05	0.000110774	8.39E-05	2.65E-05	8.73E-05	5.23E-05
Mangrovicella	2.96E-05	2.28E-05	4.99E-05	9.77E-05	3.91E-05	4.25E-05	5.25E-05	5.58E-05	1.48E-05	4.22E-05	4.28E-05	0.000123971	5.99E-05	5.48E-05	8.32E-05	7.34E-05	2.40E-05	4.92E-05	6.99E-05	5.81E-05	5.03E-05	7.16E-05	9.87E-05	4.31E-05	8.25E-05	0.000120069	0.00010839	0.000116818	4.88E-05	5.50E-05	0.000114127	7.45E-05	4.09E-05	0.000122835	2.62E-05	7.88E-05	5.89E-05	8.36E-05	0.000131573	3.29E-05	3.54E-05	8.11E-05	8.61E-05	6.29E-05	7.00E-05	4.19E-05	6.17E-05	8.15E-05	2.61E-05
Ochrobactrum	0.000769841	0.000529767	0.000489129	0.000543415	0.000312848	0.000600575	0.000651486	0.000529679	0.00053883	0.000625936	0.000414838	0.000557871	0.000658825	0.000752062	0.000807371	0.000727797	0.000658821	0.000743403	0.001110237	0.000402896	0.000679015	0.001041857	0.001373017	0.000635834	0.000901404	0.000620356	0.000993578	0.001037615	0.000743508	0.000801893	0.001100514	0.00099555	0.000749538	0.001082484	0.001047742	0.000764026	0.000608359	0.000479424	0.001033786	0.000442095	0.000750188	0.000724712	0.001072323	0.000530556	0.000641325	0.000603966	0.001199601	0.00093137	0.001071261
Pseudochrobactrum	0.000142125	3.99E-05	8.98E-05	7.33E-05	4.78E-05	7.89E-05	9.98E-05	5.02E-05	0.000103811	0.000133627	6.42E-05	3.87E-05	0.000101818	8.62E-05	0.000141498	6.01E-05	0.000113796	9.22E-05	9.62E-05	3.27E-05	9.43E-05	8.75E-05	9.87E-05	3.23E-05	0.00015235	6.00E-05	0.00010839	0.000123689	0.000103604	5.50E-05	0.000114127	0.000101587	0.000163536	0.000176575	0.000104774	6.30E-05	0.000122653	7.80E-05	0.000150369	8.04E-05	0.00012739	9.73E-05	0.000172198	3.15E-05	0.000122435	7.55E-05	0.000132309	6.40E-05	0.000235155
Falsochrobactrum	0.000142125	0.000108232	0.000109805	6.72E-05	5.21E-05	7.89E-05	8.93E-05	0.000156116	0.000138415	9.14E-05	9.41E-05	0.000123971	0.000185669	0.000180182	0.000174792	0.000146895	0.000149732	0.00012902	0.000271003	6.53E-05	0.000150892	0.000190875	0.000271315	0.000150876	0.00015235	0.000126739	0.000234846	0.000151176	0.000115792	0.000125787	0.000179343	0.000169311	0.000122652	0.000222638	0.000139699	7.09E-05	0.000147184	8.92E-05	0.000263146	0.000113264	0.000169854	0.000156841	0.000234815	0.000125895	0.000145756	0.00015938	0.000176412	0.000261948	0.000174189
Brucella	0.000118437	0.000125321	0.000119787	7.33E-05	7.39E-05	0.000157727	0.00014711	0.000105936	9.89E-05	0.000267254	9.84E-05	0.000108475	0.000167701	0.000133178	0.000166468	0.000213665	0.000107807	0.000135164	0.00017484	6.90E-05	0.000106882	0.000318124	0.000271315	0.000123934	0.00015235	0.000126739	0.000153553	0.00021302	0.00018283	7.86E-05	0.000228255	0.000250581	0.000115838	0.000199607	0.000209548	0.00022842	0.000166808	0.000156091	0.000150369	7.67E-05	0.000176931	0.000178474	0.000187852	8.54E-05	0.000145756	0.000192934	0.000194053	0.000180453	0.000217736
Mycoplana	1.78E-05	2.28E-05	4.99E-05	6.72E-05	1.74E-05	2.43E-05	1.58E-05	0.000117087	2.97E-05	5.63E-05	3.42E-05	0.000100727	2.99E-05	7.05E-05	6.66E-05	6.01E-05	4.79E-05	5.53E-05	4.37E-05	2.18E-05	3.14E-05	0.00010339	7.40E-05	3.77E-05	6.35E-05	4.00E-05	9.03E-05	0.000109946	1.83E-05	0.000102202	4.08E-05	8.80E-05	3.41E-05	6.14E-05	5.24E-05	9.45E-05	1.47E-05	2.79E-05	0.000122175	2.19E-05	6.37E-05	5.95E-05	0.000101753	4.05E-05	4.66E-05	5.87E-05	6.17E-05	7.57E-05	1.74E-05
Xanthobacter	0.000236874	0.000216464	0.00026952	0.000335818	9.99E-05	0.000279055	0.000210157	0.000407016	0.000158189	0.000358683	0.000205281	0.000379662	0.000413263	0.000376031	0.000374554	0.000434007	0.000197646	0.00033791	0.000428359	0.000148818	0.000163466	0.000397655	0.000460413	0.000301752	0.000292004	0.000253479	0.000397431	0.000474142	0.000243773	0.000424532	0.000358686	0.000399575	0.000286187	0.000445277	0.000323054	0.000393828	0.000186433	0.000206264	0.000469903	0.000160762	0.00028309	0.000265007	0.000500939	0.000220316	0.000239039	0.000394256	0.000396927	0.00049479	0.000217736
Pseudolabrys	0.000124359	0.000176589	0.000274511	0.000274761	6.95E-05	0.000188059	0.000199649	0.000384714	0.000103811	0.000288353	0.000158237	0.000371914	0.000179679	0.000305525	0.000349583	0.00036056	0.000161711	0.000282616	0.000358423	0.000152447	0.000188615	0.00035789	0.000287758	0.000226314	0.000196785	0.000286831	0.000442594	0.00033671	0.00014017	0.00032233	0.000260862	0.000250581	0.000156722	0.000414568	0.000209548	0.000315062	0.00017662	0.000167241	0.000375922	0.000160762	0.000176931	0.000237965	0.000320914	0.000184346	0.000221549	0.000234876	0.000282259	0.0003318	0.000226445
Azorhizobium	0.000118437	0.000108232	8.48E-05	0.000128222	2.61E-05	6.67E-05	0.000105078	0.000195145	5.93E-05	0.00014066	7.70E-05	0.000162712	9.58E-05	7.05E-05	0.000141498	0.000166926	7.79E-05	9.22E-05	0.000148614	5.44E-05	8.80E-05	0.000135203	0.000131546	0.000118545	9.52E-05	0.000106728	9.94E-05	0.000123689	0.000109698	0.000172957	0.000122279	0.000148994	9.54E-05	0.000145867	9.60E-05	0.000126025	7.36E-05	9.48E-05	0.000159767	4.02E-05	7.78E-05	0.000113574	0.000133062	8.54E-05	8.16E-05	0.00015938	0.00014995	0.000122242	9.58E-05
Pseudoxanthobacter	0.000118437	9.68E-05	7.49E-05	8.55E-05	1.30E-05	0.000103129	5.78E-05	0.000156116	5.93E-05	0.000112528	5.56E-05	6.20E-05	8.98E-05	3.92E-05	0.000124851	0.00011351	5.39E-05	4.92E-05	8.74E-05	2.54E-05	1.26E-05	8.75E-05	0.000131546	9.70E-05	4.44E-05	5.34E-05	9.03E-05	6.18E-05	6.09E-05	7.86E-05	7.34E-05	0.000142221	6.81E-05	6.91E-05	0.000130968	9.45E-05	5.89E-05	6.69E-05	0.000103379	2.56E-05	5.66E-05	9.73E-05	0.000101753	4.95E-05	6.41E-05	0.000117438	6.17E-05	0.0001106	8.71E-05
Labrys	0.000112515	0.000125321	0.000144742	0.000225914	7.39E-05	0.000212325	0.000210157	0.000289929	9.39E-05	0.000218023	0.000128301	0.000178209	0.000245562	0.00011751	0.000266349	0.00024705	9.58E-05	0.000202746	0.000157356	0.000101632	0.000182328	0.000262453	0.000304201	0.000226314	0.000209481	0.00026682	0.000243878	0.00029548	0.000164547	0.000290883	0.000277166	0.000318305	0.000211234	0.000345474	0.000288129	0.000220544	0.000142278	0.000161666	0.000347728	0.000120571	0.000169854	0.000227149	0.000258297	0.000152872	0.000198228	0.000150992	0.000238156	0.0003318	0.000165479
Ancylobacter	8.88E-05	0.000136714	6.99E-05	0.000122116	6.95E-05	7.28E-05	7.36E-05	0.000111511	4.45E-05	9.85E-05	3.42E-05	9.30E-05	0.000113797	0.000148846	9.99E-05	0.000140218	5.99E-05	9.22E-05	0.000166098	3.27E-05	0.000100595	0.000159062	8.22E-05	8.62E-05	0.000171394	0.000160092	0.00010839	8.25E-05	0.000109698	0.000149372	0.000105975	0.000108359	0.000149908	0.000237993	0.000139699	0.000149655	7.85E-05	0.000111494	9.40E-05	3.65E-05	9.20E-05	9.19E-05	0.000117408	4.50E-05	0.000122435	0.000109049	9.70E-05	0.000122242	0.000130642
Starkeya	7.70E-05	7.97E-05	8.48E-05	0.000109904	4.35E-05	4.25E-05	3.68E-05	0.000161691	1.98E-05	9.85E-05	3.42E-05	0.000116223	9.58E-05	7.05E-05	8.32E-05	9.35E-05	4.19E-05	8.60E-05	9.62E-05	3.27E-05	4.40E-05	0.000135203	0.000115103	0.000107768	6.35E-05	0.00014008	0.000126455	8.93E-05	4.88E-05	0.000157234	8.15E-05	0.000148994	7.50E-05	0.000115158	9.60E-05	9.45E-05	6.87E-05	8.92E-05	8.46E-05	7.31E-05	5.66E-05	9.73E-05	8.61E-05	0.00010791	7.58E-05	8.39E-05	0.000132309	0.000139705	3.48E-05
Bartonella	0.001000794	0.000677873	0.000414263	0.000317501	0.000460581	0.000612708	0.00050963	0.000289929	0.000860151	0.000850992	0.000402008	0.000240195	0.001000216	0.000994916	0.001065397	0.000727797	0.000946306	0.00070654	0.001136463	0.000290376	0.000697876	0.001320216	0.002088301	0.000608892	0.001472717	0.001240711	0.00168005	0.000962027	0.000719131	0.000715414	0.001076058	0.000846557	0.001028912	0.001166933	0.001274753	0.000945187	0.000681951	0.00054632	0.001466097	0.000460363	0.000842192	0.000740937	0.001087977	0.000584511	0.000717118	0.000931114	0.001217243	0.000972117	0.001219321
Beijerinckia	0.000171734	0.000119625	0.000149733	0.000189279	9.56E-05	0.000163793	0.000173379	0.000306656	0.000118642	0.000330551	0.000153961	0.000255691	0.00026353	0.000227185	0.000224732	0.000200311	0.000179678	0.000184315	0.000594458	0.000137929	0.000163466	0.000246546	0.000419304	0.000177818	0.000279308	0.000146751	0.000361301	0.000329838	0.000188924	0.000290883	0.000326078	0.00035894	0.00020442	0.000406891	0.000323054	0.000322939	0.00015209	0.000161666	0.000375922	0.000131532	0.000191086	0.000259598	0.000375704	0.000148376	9.91E-05	0.000260041	0.0002999	0.000448222	0.00031354
Rhodoblastus	0.000171734	0.000102535	0.000129769	0.000122116	6.95E-05	0.000133461	0.000115586	0.000178418	7.91E-05	0.000175825	0.000111194	0.000209202	0.000209626	0.000188016	0.000216409	0.000186957	8.38E-05	0.000165883	0.00017484	7.62E-05	9.43E-05	0.000254499	0.000139768	8.08E-05	0.000126958	0.000253479	0.000180651	0.000144304	0.00014017	0.000243713	0.000163039	9.48E-05	0.00010221	0.000261024	0.00014843	0.000189037	0.000103029	0.000144942	0.000216155	6.58E-05	0.000162777	0.000140616	0.000180025	9.89E-05	0.000145756	0.000176157	0.000220515	0.000157169	0.00014806
Methylovirgula	0.000130281	8.54E-05	0.000129769	0.000128222	5.65E-05	0.000115262	0.000105078	0.00015054	4.94E-05	0.00014066	4.70E-05	0.00013172	0.000149733	7.05E-05	0.000141498	0.000140218	3.59E-05	0.000135164	0.000209809	9.44E-05	8.17E-05	0.000318124	0.000337088	0.000118545	0.000114262	7.34E-05	0.000298073	0.000199277	7.92E-05	0.000133649	0.000146735	0.000216718	7.50E-05	0.000322442	0.000174624	0.000173284	8.34E-05	0.000122643	0.000216155	7.67E-05	0.00012739	0.000108166	0.000187852	0.000121399	0.000116604	0.000134215	0.000202874	0.000215379	0.000121932
Methylocapsa	0.000124359	0.000131018	0.000164707	0.000183174	5.21E-05	0.000139528	0.000105078	0.000234174	8.90E-05	0.000225056	8.98E-05	0.000224698	0.000143744	0.000172348	0.000258026	0.000307144	8.98E-05	0.000190459	0.000253519	7.26E-05	0.000138318	0.000246546	0.000435748	0.000210149	0.00015235	0.000153421	0.000261943	0.00021302	0.000152358	0.000235851	0.000171191	0.000284443	7.50E-05	0.000253347	0.000253204	0.000244173	0.000137371	0.000117069	0.000328932	0.000105957	0.000141545	0.000216332	0.00030526	0.000193338	0.000145756	0.000184545	0.000238156	0.000215379	0.000191608
Methylocella	5.92E-05	5.70E-05	8.98E-05	8.55E-05	4.78E-05	9.71E-05	5.25E-05	0.000172843	5.93E-05	8.44E-05	5.56E-05	0.000139468	0.000101818	0.000148846	0.000141498	0.00011351	7.19E-05	9.83E-05	9.62E-05	5.44E-05	6.92E-05	0.000198828	0.000254871	0.000134711	8.89E-05	0.000153421	0.00014452	0.000171791	7.92E-05	0.000133649	0.000203799	0.000121904	8.86E-05	0.000153544	0.00014843	0.000196914	5.89E-05	5.02E-05	0.000122175	7.31E-05	0.00012739	0.000129799	0.000156544	7.64E-05	0.000110774	9.23E-05	0.000158771	0.000116421	0.00014806
Methyloferula	4.74E-05	6.27E-05	3.99E-05	4.88E-05	2.61E-05	4.85E-05	1.58E-05	5.58E-05	1.48E-05	4.92E-05	2.99E-05	9.30E-05	6.59E-05	3.13E-05	6.66E-05	0.00011351	4.79E-05	3.69E-05	4.37E-05	3.63E-05	8.17E-05	0.000119297	0.000156211	6.47E-05	5.71E-05	8.67E-05	0.000162585	6.87E-05	6.09E-05	9.43E-05	4.08E-05	8.13E-05	6.13E-05	9.98E-05	0.000113505	7.88E-05	4.91E-05	5.02E-05	7.52E-05	2.56E-05	6.37E-05	5.41E-05	4.70E-05	3.60E-05	5.83E-05	8.39E-05	5.29E-05	8.73E-05	6.10E-05
Notoacmeibacter	0.000272405	0.000170892	0.00013476	0.000158751	0.000152079	0.00015166	0.000157618	0.000317807	0.000163132	0.000316485	0.000141131	0.000108475	0.000299466	0.000274189	0.000640903	0.000220342	0.000215614	0.000233465	0.000515779	0.000130669	0.00020119	0.000326077	0.00134013	0.000334082	0.00033644	0.0004069	0.000614212	0.000302351	0.000286433	0.000298744	0.000505421	0.000325078	0.000238489	0.000414568	0.000331785	0.000385951	0.000230588	0.000222988	0.000582679	0.000284987	0.000198163	0.00028664	0.000391359	0.000233805	0.0002507	0.000310371	0.000255797	0.000325979	0.000330959
Chelatococcus	0.000130281	0.000210767	0.000274511	0.000415194	6.95E-05	0.000254789	0.000210157	0.00049065	0.000128528	0.000309452	0.000175344	0.000395159	0.00026353	0.000235019	0.000416171	0.000320498	0.000125775	0.000239609	0.000305971	0.000134299	0.000144605	0.000294265	0.000361753	0.000231702	0.000196785	0.000293502	0.000397431	0.000419169	0.000152358	0.000338053	0.000269014	0.000352168	0.000183978	0.000261024	0.00029686	0.000433211	0.000181526	0.000200689	0.000375922	0.000116918	9.91E-05	0.000243373	0.000383532	0.000161865	0.000186567	0.000251653	0.000388106	0.000232842	0.000217736
Salinarimonas	5.33E-05	0.000113928	5.49E-05	0.000183174	2.61E-05	0.000121328	0.000105078	0.00015054	4.45E-05	7.74E-05	5.99E-05	0.000162712	9.58E-05	0.00011751	0.000166468	0.000120187	9.58E-05	0.000110589	0.000201067	6.90E-05	5.03E-05	0.00012725	6.58E-05	0.000107768	0.000158698	0.000126739	0.000189683	0.000116818	7.92E-05	0.000196542	0.000105975	0.000196401	0.00013628	0.000184253	0.000113505	0.000267803	6.87E-05	0.000128218	0.000206757	8.04E-05	7.78E-05	0.000124391	8.61E-05	0.000121399	0.000104944	0.000117438	0.000114668	6.40E-05	0.000130642
Roseiarcus	6.51E-05	6.84E-05	8.48E-05	0.000183174	3.04E-05	7.89E-05	0.000110332	0.000161691	4.45E-05	0.000168792	6.42E-05	0.000139468	6.59E-05	0.000101842	0.000116528	0.000166926	5.39E-05	0.000135164	0.00013113	6.17E-05	7.54E-05	0.000190875	0.00014799	0.000150876	8.89E-05	5.34E-05	0.000243878	0.000116818	9.75E-05	0.000110064	0.000187495	0.000189629	9.54E-05	0.000161221	0.00014843	0.000141778	6.87E-05	0.000122643	0.000169165	3.29E-05	8.49E-05	0.000118983	0.000156544	6.29E-05	0.000110774	0.000142603	0.00014113	0.000128063	8.71E-05
Sphingomonas	0.004257814	0.0044489	0.006388628	0.00588598	0.001842325	0.008195727	0.006304706	0.007186904	0.002728756	0.005956944	0.003648012	0.00711286	0.005204715	0.006126174	0.007424486	0.006757163	0.004012817	0.006063957	0.007352041	0.003139689	0.004168396	0.007730421	0.007045959	0.00523216	0.004291192	0.006470376	0.007099566	0.006610503	0.004278218	0.006831815	0.007353061	0.00776123	0.004551742	0.008828768	0.00633884	0.007577249	0.003969052	0.004705043	0.008129317	0.002667183	0.004649747	0.005300134	0.007138384	0.003884752	0.00546875	0.007146932	0.007268173	0.005035217	0.005591458
Novosphingobium	0.001989743	0.001743103	0.003972928	0.002338517	0.001064551	0.00353672	0.004870386	0.004203976	0.001206189	0.002616273	0.001719227	0.003246502	0.002245993	0.002992581	0.003429247	0.002610722	0.001838709	0.002936749	0.003252033	0.001622475	0.001942736	0.003499368	0.003025569	0.002537948	0.001974202	0.00312179	0.002881376	0.002714292	0.001974562	0.003042477	0.003440124	0.004835531	0.002214545	0.003731114	0.002968603	0.003016722	0.002143975	0.002190855	0.002950989	0.001030336	0.00225764	0.002233628	0.00332655	0.001546707	0.002460354	0.002717847	0.003069568	0.002014087	0.002917661
Sphingobium	0.001249511	0.003731152	0.003359021	0.001599717	0.000669146	0.024726708	0.002726786	0.002035081	0.000894755	0.003108582	0.001064894	0.001813082	0.00165904	0.00169214	0.00238882	0.001595812	0.001425448	0.002230209	0.002194248	0.000983648	0.00153407	0.002012136	0.002170517	0.001659635	0.001383846	0.002147898	0.001969091	0.00156673	0.001474827	0.002106935	0.002233635	0.002295861	0.001662612	0.002863592	0.001955785	0.00194551	0.00146693	0.001594363	0.002161553	0.000825731	0.001698538	0.001638715	0.002246399	0.000899248	0.001638293	0.001887394	0.002028738	0.001466907	0.001959623
Sphingopyxis	0.001119231	0.001002569	0.001996446	0.001520341	0.000469271	0.001559069	0.002033268	0.001912419	0.000840378	0.001659786	0.001060618	0.001727852	0.001551233	0.001676472	0.002255645	0.001602489	0.001167909	0.001646546	0.002133054	0.000950981	0.001175701	0.002258683	0.002244512	0.001546478	0.001421933	0.001994477	0.001707147	0.001642318	0.001206677	0.001556616	0.001866797	0.002268772	0.001369611	0.00259489	0.001781162	0.001614695	0.001202	0.00147172	0.002001786	0.000690545	0.001252672	0.001503507	0.002011584	0.001002662	0.00156833	0.001904171	0.002055199	0.001385412	0.001820272
Sphingorhabdus	0.000675091	0.000421535	0.000504103	0.000341924	0.000330228	0.000527778	0.000698772	0.000585434	0.000464679	0.000625936	0.000384902	0.000333173	0.000826525	0.00084607	0.000665873	0.000494101	0.00049711	0.00078641	0.000664394	0.000304895	0.000396092	0.000787358	0.000838609	0.000431074	0.000603052	0.000553651	0.000686472	0.000446656	0.00040832	0.000715414	0.000676612	0.000623066	0.000606445	0.00112087	0.000637376	0.000393828	0.000662326	0.000540745	0.00062967	0.000186337	0.000728956	0.00047593	0.001064496	0.000292256	0.000641325	0.000738181	0.000661545	0.000424937	0.000914491
Blastomonas	0.000213187	0.000273428	0.00026952	0.000195385	8.26E-05	0.000412516	0.000246934	0.000278778	0.000177962	0.000288353	0.000145407	0.000240195	0.00026353	0.000211518	0.000307966	0.000240373	0.000191657	0.000270328	0.000358423	0.000170596	0.000182328	0.000373796	0.000476856	0.000226314	0.000234873	0.000226797	0.000289041	0.000219892	0.000219396	0.000353776	0.000277166	0.000419892	0.000272559	0.000460631	0.000244473	0.000236297	0.000215869	0.000167241	0.000234951	8.40E-05	0.000247703	0.00025419	0.000211334	0.00010791	0.000326493	0.000276818	0.000264618	0.000238663	0.000226445
Sphingosinicella	0.000213187	0.000244946	0.000304458	0.000372453	0.000108628	0.000309387	0.000246934	0.000323383	0.000163132	0.00035165	0.000175344	0.000402907	0.000281498	0.000430869	0.000449464	0.000407299	0.00024556	0.000356342	0.000367165	0.000174226	0.000213764	0.000334031	0.000386418	0.000290975	0.000196785	0.00027349	0.000280008	0.000233635	0.00022549	0.000408808	0.00037499	0.000365712	0.000272559	0.000529726	0.000375441	0.000425334	0.000181526	0.000328907	0.000535689	0.000157108	0.000254781	0.000281232	0.000422668	0.00017985	0.000279851	0.00036909	0.000388106	0.000296874	0.00031354
Citromicrobium	0.000171734	0.000153803	0.000593943	0.000177068	0.000108628	0.000400383	0.000740803	0.000395865	8.40E-05	0.000309452	0.000226664	0.000193705	0.000227594	0.000297691	0.000332937	0.000200311	0.000257539	0.000215034	0.000367165	0.000196004	0.000182328	0.000286312	0.000189098	0.000296363	0.00012061	0.000246808	0.00014452	0.000171791	0.000115792	0.000220128	0.000301622	0.000365712	0.000149908	0.000314765	0.00021828	0.000149655	0.000147184	0.000228563	0.000253747	4.02E-05	0.000184008	0.000167657	0.000273951	7.64E-05	0.000338153	0.000276818	0.000194053	9.90E-05	0.000209026
Sandarakinorhabdus	0.000124359	7.97E-05	0.000139751	0.000170962	6.08E-05	0.000127395	0.000162872	0.0002509	8.90E-05	0.00014066	0.000119747	0.000108475	8.39E-05	0.00011751	0.000108204	8.68E-05	0.000107807	0.000190459	0.000271003	5.08E-05	8.17E-05	9.54E-05	0.00019732	0.000140099	8.25E-05	0.000160092	0.000316138	0.000178662	9.14E-05	0.000172957	0.000195647	0.000169311	9.54E-05	0.000184253	0.000244473	0.000173284	0.000142278	7.80E-05	0.000169165	6.94E-05	0.000148622	0.000124391	0.000133062	0.000103414	0.000122435	0.000125826	0.000123488	0.000174632	0.00014806
Pacificimonas	8.88E-05	0.000125321	0.000139751	0.000134327	5.21E-05	0.000115262	0.000157618	0.000195145	8.40E-05	0.000175825	0.000124024	0.000139468	0.000137754	0.000164514	0.000191439	0.00018028	0.000113796	0.000116733	0.000183582	5.81E-05	0.000138318	0.000206781	0.000164433	0.000134711	0.000133306	0.000180103	0.000126455	0.000178662	0.000103604	0.000133649	0.000138583	0.000223491	0.000122652	0.000276379	0.000157161	8.66E-05	0.000122653	0.000133793	0.000244349	5.48E-05	0.000162777	0.000124391	0.000148716	4.50E-05	0.000104944	9.23E-05	0.000273439	0.000203737	0.000200317
Zymomonas	7.70E-05	2.85E-05	4.99E-06	1.83E-05	4.78E-05	4.25E-05	3.68E-05	3.90E-05	9.39E-05	3.52E-05	1.28E-05	2.32E-05	4.79E-05	3.13E-05	8.32E-05	6.01E-05	8.38E-05	2.46E-05	0.000122388	7.26E-06	4.40E-05	5.57E-05	5.76E-05	4.31E-05	5.08E-05	4.00E-05	7.23E-05	4.81E-05	4.27E-05	3.93E-05	4.89E-05	3.39E-05	0.000115838	9.21E-05	5.24E-05	3.15E-05	5.89E-05	6.13E-05	7.52E-05	2.92E-05	7.08E-05	1.62E-05	8.61E-05	2.25E-05	3.50E-05	3.36E-05	7.94E-05	5.24E-05	0.000104513
Parasphingopyxis	7.70E-05	2.85E-05	8.48E-05	6.11E-05	3.48E-05	9.71E-05	0.000115586	8.92E-05	3.95E-05	7.03E-05	7.70E-05	9.30E-05	4.19E-05	5.48E-05	9.16E-05	9.35E-05	4.79E-05	0.000141308	6.12E-05	2.90E-05	5.03E-05	8.75E-05	0.000106882	7.00E-05	3.81E-05	4.67E-05	6.32E-05	7.56E-05	3.66E-05	4.72E-05	0.000114127	0.000101587	4.77E-05	0.000122835	8.73E-05	7.88E-05	5.89E-05	6.13E-05	0.000122175	2.56E-05	7.78E-05	0.000102758	0.000140889	5.85E-05	4.66E-05	8.39E-05	7.06E-05	4.66E-05	7.84E-05
Hephaestia	1.78E-05	3.42E-05	5.99E-05	4.27E-05	2.61E-05	3.03E-05	3.15E-05	3.90E-05	1.48E-05	1.41E-05	2.14E-05	6.20E-05	2.40E-05	3.13E-05	4.16E-05	2.67E-05	3.59E-05	4.30E-05	4.37E-05	2.90E-05	3.14E-05	1.59E-05	9.04E-05	3.77E-05	4.44E-05	4.67E-05	4.52E-05	4.81E-05	1.83E-05	4.72E-05	5.71E-05	7.45E-05	2.73E-05	4.61E-05	2.62E-05	7.88E-05	3.92E-05	1.67E-05	6.58E-05	2.56E-05	2.12E-05	1.62E-05	1.57E-05	1.80E-05	4.08E-05	1.68E-05	2.65E-05	2.33E-05	2.61E-05
Erythrobacter	0.003943956	0.004636882	0.017139492	0.002924673	0.002294216	0.008602177	0.017190833	0.004477179	0.002961095	0.007912116	0.008455005	0.003726891	0.004863324	0.007739974	0.008648028	0.005001102	0.005695805	0.007563051	0.007352041	0.004555271	0.003734581	0.006585174	0.007769465	0.003561749	0.003256481	0.003455314	0.005708557	0.002171433	0.003229994	0.004198146	0.005967229	0.006162932	0.005819143	0.006970888	0.006146754	0.002567758	0.005043493	0.006645037	0.005676425	0.00106322	0.005392858	0.005354217	0.007756731	0.002203158	0.008034049	0.006081603	0.007620997	0.001880203	0.005190824
Altererythrobacter	0.001575213	0.001868424	0.005490227	0.001630246	0.000925508	0.004137295	0.006262675	0.002509005	0.001122151	0.003840014	0.002788398	0.002146255	0.001712944	0.003446952	0.004136737	0.00227687	0.002317851	0.00431911	0.003094676	0.001782182	0.001785557	0.004779818	0.003190002	0.002241585	0.0012188	0.002001147	0.002375554	0.001305609	0.001487016	0.002287754	0.002633081	0.004056699	0.00171031	0.004606314	0.002409807	0.001535929	0.001643551	0.002675854	0.00246229	0.000577281	0.002618579	0.001860455	0.002989981	0.00105212	0.00261194	0.002550079	0.003695831	0.00093137	0.002038008
Porphyrobacter	0.001119231	0.001144979	0.002285931	0.000848705	0.00061266	0.00209898	0.002337995	0.001187595	0.000810717	0.001730116	0.001111938	0.001038261	0.001515297	0.001958496	0.00199762	0.001402178	0.001179888	0.001978312	0.001328787	0.001107058	0.001037384	0.001876934	0.002170517	0.000975305	0.001047406	0.001200688	0.001147131	0.000852081	0.001078696	0.001312903	0.001288008	0.001896287	0.001212889	0.001727368	0.001274753	0.00070889	0.001275592	0.001889822	0.001334524	0.000383636	0.001634843	0.001492691	0.001346274	0.000791338	0.002378731	0.001543469	0.00177294	0.000681064	0.001193193
Croceicoccus	0.000248718	0.000239249	0.00129769	0.000378559	0.000139043	0.000673372	0.001765318	0.000975724	0.000148302	0.000534507	0.000363518	0.000534627	0.000311444	0.000485707	0.00034126	0.000494101	0.000287485	0.000460787	0.000533263	0.000261338	0.000150892	0.000580577	0.000550851	0.000608892	0.00027296	0.000466934	0.000415496	0.000267993	0.000329094	0.000377361	0.000464661	0.000887191	0.000320257	0.00049134	0.000471484	0.000393828	0.0002404	0.000395803	0.000488699	0.000149801	0.000311399	0.000275823	0.000508766	0.000193338	0.000239039	0.000494917	0.000546877	0.000256127	0.000374506
Thalassospira	0.002854334	0.002101977	0.001916588	0.001190629	0.001294841	0.002802684	0.002274948	0.00143292	0.002372831	0.003523529	0.001706397	0.001293952	0.002401715	0.002342361	0.002546965	0.001829509	0.002216033	0.002131908	0.002876126	0.001778552	0.002018183	0.002425698	0.003173559	0.001762015	0.0024376	0.002154569	0.003052994	0.002439427	0.002187864	0.002389956	0.002233635	0.002661574	0.002234987	0.003439381	0.002706667	0.002315708	0.002134163	0.001800627	0.00280062	0.001136293	0.002724738	0.002774458	0.002997808	0.001312902	0.002466185	0.002147435	0.002699103	0.002235287	0.003579578
Azospirillum	0.001433089	0.001703228	0.0019665	0.002515585	0.000721288	0.002068648	0.001581431	0.003295159	0.000850264	0.002095832	0.001287282	0.002890084	0.00210225	0.002248353	0.00278002	0.002704201	0.001425448	0.002371517	0.00306845	0.001121577	0.00128887	0.002425698	0.002811806	0.002182312	0.001618719	0.002294649	0.002962669	0.002645575	0.00190143	0.003073924	0.002787968	0.002803795	0.001587659	0.003838595	0.002497119	0.003512945	0.001305028	0.001884247	0.003580659	0.001147254	0.00176931	0.002087604	0.002974327	0.001569188	0.001906483	0.002659128	0.002628538	0.002328424	0.001872529
Magnetospirillum	0.000592186	0.000672177	0.000648845	0.001092936	0.000282432	0.000655173	0.0005359	0.001287956	0.000390528	0.000900223	0.000427668	0.001177729	0.000730696	0.001034086	0.000982163	0.000894723	0.000545024	0.000712684	0.001031559	0.000257709	0.000515548	0.000803264	0.000789279	0.000603504	0.000514181	0.000833811	0.000939383	0.000838338	0.000566773	0.001045606	0.00074998	0.000907509	0.000592817	0.001044098	0.000777075	0.000882175	0.000466082	0.000524021	0.000874019	0.000281333	0.00069357	0.000784203	0.000837508	0.000436135	0.000507229	0.00095628	0.000846777	0.000698527	0.000870944
Aestuariispira	0.000296093	0.000199375	8.98E-05	0.000109904	6.95E-05	0.000248723	8.93E-05	7.81E-05	0.000187849	0.000218023	7.70E-05	0.000108475	0.000341391	0.000250687	0.000324613	0.000160249	0.000239571	0.000165883	0.000393391	7.26E-05	0.000182328	0.000302218	0.000279536	0.000161653	0.000241221	0.000213456	0.000261943	0.000116818	0.000420509	0.000503149	0.000236407	0.000169311	0.000354327	0.000429923	0.000227011	0.000244173	0.000220775	0.000206264	0.000281942	7.67E-05	0.000835114	0.000492155	0.000219161	0.000134887	0.000927006	0.000301983	0.000167591	0.000151348	0.000670627
Oceanibaculum	0.000290171	0.000358874	0.000469165	0.000567838	0.000165114	0.000376118	0.000362521	0.000708097	0.000202679	0.000527474	0.000290815	0.000829059	0.000335402	0.000423035	0.000482758	0.000580902	0.000263528	0.000411636	0.000620684	0.000228671	0.000320646	0.000540811	0.000517964	0.000387967	0.000380875	0.000587003	0.000578082	0.000487885	0.000353471	0.000817616	0.00066846	0.000575658	0.000381583	0.00098268	0.000480215	0.000590742	0.000225682	0.000406953	0.000845825	0.000168069	0.000502484	0.00047593	0.000493112	0.000256286	0.000367304	0.000620743	0.000502774	0.000442401	0.000574823
Niveispirillum	0.000248718	0.000176589	0.000219609	0.000177068	5.21E-05	0.000272989	0.000157618	0.000228598	0.000148302	0.000274287	0.000162514	0.000240195	0.000227594	0.000219352	0.000224732	0.000240373	0.0001677	0.000196602	0.000183582	6.90E-05	0.000100595	0.000246546	0.000263093	0.000167041	0.000196785	0.000226797	0.000289041	0.000185534	0.000188924	0.000251574	0.000154887	0.000223491	0.000190792	0.000322442	0.000209548	0.000212667	0.00017662	9.48E-05	0.000263146	6.94E-05	0.000247703	0.000200107	0.000266124	0.000125895	0.00025653	0.000301983	0.000264618	0.000186274	0.000452891
Tistrella	0.00022503	0.0001595	0.000294476	0.000299184	0.000108628	0.000315454	0.000189141	0.000518528	0.000138415	0.000274287	0.000192451	0.000278936	0.000251551	0.000250687	0.000307966	0.000280436	0.000161711	0.000258041	0.000297229	0.00011615	0.000138318	0.000278359	0.000238428	0.000150876	0.00015235	0.000280161	0.000280008	0.000240507	0.000176736	0.000306606	0.000350534	0.000270898	0.000156722	0.000383859	0.000244473	0.000267803	0.000191339	0.000172816	0.000234951	0.000113264	0.000134468	0.000248782	0.000289606	0.000148376	0.000291511	0.00015938	0.000246977	0.00016299	0.000243864
Inquilinus	0.000195421	0.000262035	0.000339396	0.000445723	9.12E-05	0.000279055	0.000352013	0.000507376	0.000128528	0.000302419	0.000209558	0.000643102	0.000335402	0.000250687	0.000516052	0.000434007	0.00025155	0.000325623	0.0006032	0.000225041	0.000207477	0.000508999	0.000501521	0.000371801	0.000355483	0.000360207	0.000406464	0.000529115	0.000286433	0.000487425	0.000505421	0.000474072	0.000258931	0.00068327	0.000323054	0.00048047	0.000201151	0.000306608	0.000620272	0.000182684	0.000198163	0.000356948	0.000422668	0.000175353	0.000303172	0.000411032	0.000361645	0.000390011	0.000287411
Nisaea	0.00015989	0.000205071	0.000154725	0.000146539	5.21E-05	0.000279055	0.000168126	0.0002509	6.43E-05	0.000295386	0.000171067	0.000255691	0.000137754	0.000282023	0.00036623	0.000327175	9.58E-05	0.000374773	0.000244777	0.00011615	0.000119456	0.00035789	0.000263093	0.000269421	0.00015235	0.00027349	0.000280008	0.000261122	0.000188924	0.000400947	0.000260862	0.00035894	0.00020442	0.000514372	0.000270667	0.000259926	0.000147184	0.000222988	0.000394718	8.40E-05	0.000198163	0.000416439	0.000234815	0.000175353	0.000204058	0.000411032	0.000167591	0.000261948	0.000330959
Skermanella	0.000153968	0.000176589	0.000159716	0.000323607	8.69E-05	0.000181992	0.000183887	0.000356836	0.000138415	0.00021099	0.000136854	0.000371914	0.000149733	0.000329027	0.000332937	0.000267082	0.000173689	0.000270328	0.000349681	0.00011615	0.000182328	0.000286312	0.000386418	0.000269421	0.000203133	0.000300172	0.000270976	0.000419169	0.000195018	0.000471702	0.00041575	0.000291215	0.000183978	0.000368505	0.000305591	0.000315062	8.83E-05	0.000284309	0.00033833	0.000149801	0.000233549	0.00028664	0.000320914	0.000161865	0.000169076	0.000276818	0.000282259	0.000250306	0.000357087
Nitrospirillum	0.000153968	0.000136714	7.49E-05	0.000103798	4.78E-05	9.71E-05	7.88E-05	0.000167267	7.91E-05	0.000119561	5.99E-05	0.000139468	0.000119786	0.000148846	0.000166468	0.000153572	8.98E-05	7.37E-05	0.000183582	5.08E-05	0.000144605	0.000182921	0.000172655	0.00010238	9.52E-05	0.000126739	0.000135488	0.000226764	4.88E-05	0.000117925	0.000163039	0.000108359	8.86E-05	0.000168898	9.60E-05	0.000118148	8.83E-05	0.000105919	0.000169165	6.94E-05	8.49E-05	0.000124391	0.000156544	5.85E-05	0.000128265	0.000134215	0.00014995	8.73E-05	0.00015677
Caenispirillum	0.000142125	0.000182285	0.000304458	0.000396876	9.56E-05	0.000266922	0.000262696	0.000501801	0.000103811	0.000175825	0.000175344	0.000480389	0.000203637	0.000235019	0.000424494	0.000280436	0.000143743	0.000258041	0.000384649	0.000163336	0.000144605	0.000302218	0.000394639	0.000280198	0.000171394	0.000313513	0.000388399	0.000322966	0.000176736	0.000345915	0.000448357	0.000440209	0.000163536	0.00049134	0.000357979	0.000330815	0.000156996	0.000256436	0.000413514	0.000116918	0.000169854	0.000232557	0.00041484	0.000224812	0.000204058	0.000226487	0.000361645	0.000227021	0.000296121
Novispirillum	0.000142125	6.84E-05	8.48E-05	6.72E-05	3.48E-05	7.28E-05	6.30E-05	8.92E-05	7.42E-05	7.74E-05	5.56E-05	0.000100727	0.000107808	8.62E-05	7.49E-05	0.000120187	7.19E-05	0.000135164	6.12E-05	2.18E-05	6.29E-05	8.75E-05	4.11E-05	5.93E-05	0.000107915	0.000120069	5.42E-05	6.87E-05	6.09E-05	0.000125787	8.97E-05	6.10E-05	0.00013628	9.21E-05	9.60E-05	7.88E-05	4.91E-05	5.57E-05	9.40E-05	5.12E-05	9.20E-05	0.000113574	4.70E-05	1.80E-05	0.000122435	0.000150992	8.82E-05	2.91E-05	0.000104513
Phaeospirillum	0.000130281	0.000113928	9.48E-05	0.000158751	8.69E-05	0.000115262	0.000115586	0.000117087	3.95E-05	0.000175825	6.84E-05	0.000201454	0.000137754	0.000141012	0.000216409	0.000186957	9.58E-05	0.000153596	0.000201067	5.81E-05	0.000132031	0.000190875	0.000156211	0.000167041	0.000133306	0.000120069	0.000225813	0.000103074	0.000127981	0.000149372	0.000228255	0.000182856	0.000143094	0.000253347	0.000139699	0.000181161	8.34E-05	9.48E-05	0.000159767	5.48E-05	0.000169854	0.000140616	0.000211334	8.99E-05	0.000169076	0.000134215	0.000158771	0.000174632	0.000217736
Magnetovibrio	0.000130281	6.84E-05	3.49E-05	7.94E-05	3.48E-05	5.46E-05	6.30E-05	0.000105936	8.40E-05	9.85E-05	4.28E-05	7.75E-05	4.19E-05	7.05E-05	0.000141498	0.000100156	6.59E-05	9.22E-05	9.62E-05	2.18E-05	8.17E-05	6.36E-05	8.22E-05	6.47E-05	3.17E-05	0.000100057	0.000126455	9.62E-05	7.31E-05	0.000110064	0.000138583	0.000148994	8.18E-05	0.000115158	0.000130968	0.000110272	5.89E-05	2.79E-05	0.000112777	4.38E-05	0.000106159	6.49E-05	7.83E-05	4.95E-05	5.83E-05	7.55E-05	9.70E-05	0.0001106	0.00014806
Insolitispirillum	0.000124359	0.000102535	4.49E-05	8.55E-05	6.08E-05	6.67E-05	4.20E-05	0.000117087	7.91E-05	9.85E-05	5.99E-05	6.20E-05	8.98E-05	9.40E-05	0.000116528	8.68E-05	4.79E-05	8.60E-05	0.000157356	3.63E-05	3.14E-05	6.36E-05	9.87E-05	9.70E-05	4.44E-05	6.00E-05	9.03E-05	8.25E-05	6.70E-05	0.000125787	8.97E-05	0.000121904	9.54E-05	0.000176575	7.86E-05	8.66E-05	0.000103029	5.02E-05	0.000131573	3.29E-05	9.91E-05	7.57E-05	8.61E-05	4.05E-05	8.75E-05	0.000100661	0.000114668	0.000133884	0.000113223
Elstera	0.000124359	0.000148107	9.48E-05	0.00011601	6.95E-05	0.000188059	0.000183887	0.000211871	0.000148302	0.000253188	7.27E-05	0.000193705	0.000137754	0.000148846	0.000216409	0.000166926	0.000113796	0.00015974	0.000183582	8.35E-05	0.000188615	0.000214734	0.00019732	0.000123934	0.000146002	0.000180103	0.000225813	0.000185534	7.31E-05	0.000117925	0.000252711	0.000209946	0.000156722	0.000253347	0.000192086	0.000181161	0.000107935	0.000105919	0.000178563	8.40E-05	0.000169854	0.000205515	0.000203507	7.19E-05	0.000174907	0.000226487	0.000211694	0.000209558	0.000261283
Tistlia	0.000118437	0.000193678	0.000219609	0.000494569	8.69E-05	0.000224457	0.000162872	0.000401441	5.44E-05	0.000239122	0.000209558	0.00065085	0.000179679	0.000250687	0.000332937	0.000333852	0.000173689	0.000215034	0.000393391	0.000170596	8.17E-05	0.000310171	0.000328866	0.000387967	0.000126958	0.000233467	0.000388399	0.000364196	0.000164547	0.000400947	0.000391294	0.000433437	0.000129466	0.000499017	0.000357979	0.000448964	7.36E-05	0.000256436	0.000451107	0.000182684	0.000191086	0.00025419	0.000344396	0.000233805	0.000134095	0.000293595	0.00044985	0.000285232	0.000209026
Rhodospirillum	0.000112515	4.56E-05	0.000139751	0.000238126	6.95E-05	0.00015166	0.000105078	0.000183994	8.40E-05	0.000112528	0.00010264	0.000209202	0.000179679	0.000180182	0.000208085	0.000233696	0.000131764	0.000202746	0.000209809	6.90E-05	8.17E-05	0.000222687	0.000238428	0.000199372	0.00015235	0.000166762	0.000126455	0.000144304	0.000121887	0.000259436	0.000179343	0.000189629	0.000143094	0.000276379	0.000209548	0.000220544	0.000103029	0.000139367	0.000216155	0.000102303	0.000212317	0.000183882	0.000187852	5.85E-05	0.000116604	0.000192934	0.000176412	0.000116421	0.000130642
Magnetospira	9.47E-05	7.97E-05	6.99E-05	0.000140433	5.65E-05	0.000109195	0.000105078	8.36E-05	3.95E-05	0.000112528	8.55E-06	0.000209202	5.99E-05	0.000101842	0.000133175	6.68E-05	4.79E-05	9.83E-05	0.000139872	1.45E-05	3.14E-05	0.000174968	0.000123325	0.00010238	5.71E-05	7.34E-05	6.32E-05	7.56E-05	7.92E-05	0.000110064	0.000122279	0.000115132	5.45E-05	0.000161221	8.73E-05	0.000133901	9.32E-05	6.69E-05	8.46E-05	4.38E-05	0.000141545	8.11E-05	0.000125235	4.95E-05	4.66E-05	0.000167768	0.000114668	0.0001106	7.84E-05
Fodinicurvata	9.47E-05	0.000131018	7.99E-05	0.00023202	5.65E-05	0.000133461	0.000126094	0.000323383	5.44E-05	0.00014066	0.00010264	0.000309929	0.000131765	0.000242853	0.000266349	0.000240373	0.000101818	0.000141308	0.000236035	0.000108891	6.29E-05	0.000174968	0.000337088	0.00030714	0.000139654	0.000200115	0.000270976	0.000247378	8.53E-05	0.000220128	0.000309774	0.000264126	0.000163536	0.000330119	0.000139699	0.000299309	7.36E-05	0.000122643	0.000413514	0.000120571	0.000113236	0.000194699	0.000258297	0.000139383	0.000169076	0.000226487	0.000282259	0.000261948	0.000209026
Thalassobaculum	9.47E-05	0.001617782	0.001182894	0.000451828	8.69E-05	0.00272382	0.001145355	0.000457196	0.000103811	0.001223741	0.001466903	0.000480389	0.000257541	0.00273406	0.001631389	0.000447362	0.000101818	0.001959881	0.001075269	0.000232301	0.000176041	0.001328169	0.00153745	0.000361024	0.000260265	0.001514201	0.001038741	0.000350453	0.000237679	0.001674541	0.00096193	0.000589203	0.000197606	0.001166933	0.00066357	0.000590742	0.000132465	0.001120514	0.001390912	0.000164415	0.000198163	0.001638715	0.001252348	0.000247293	0.00026236	0.001476361	0.00206402	0.000355085	0.000217736
Dongia	8.88E-05	5.70E-05	8.98E-05	0.000122116	4.35E-05	0.000103129	6.83E-05	0.00015054	3.95E-05	7.74E-05	5.99E-05	0.000232446	5.99E-05	0.00015668	0.000199762	0.000193634	4.19E-05	0.000116733	0.000113646	6.90E-05	0.000106882	7.95E-05	0.000139768	8.08E-05	0.000101567	0.000146751	0.000153553	0.000219892	0.000121887	0.000204404	0.000130431	0.000189629	6.81E-05	0.000176575	7.86E-05	0.000212667	5.89E-05	9.48E-05	0.000178563	8.04E-05	7.08E-05	0.000135207	0.000125235	8.54E-05	4.66E-05	0.000125826	0.000114668	0.000104779	9.58E-05
Indioceanicola	8.88E-05	0.000113928	9.48E-05	9.16E-05	1.30E-05	8.49E-05	0.000115586	0.000139389	1.48E-05	4.92E-05	5.13E-05	0.00013172	8.98E-05	0.000109676	0.000133175	8.01E-05	4.79E-05	9.83E-05	7.87E-05	4.72E-05	5.03E-05	0.000135203	0.000115103	5.93E-05	8.25E-05	0.000126739	8.13E-05	7.56E-05	0.000103604	8.65E-05	0.000163039	0.000115132	8.18E-05	0.00019193	0.00014843	7.88E-05	9.81E-05	5.02E-05	0.000122175	4.75E-05	7.78E-05	9.19E-05	0.000133062	6.74E-05	6.41E-05	8.39E-05	4.41E-05	6.99E-05	8.71E-05
Telmatospirillum	8.29E-05	5.13E-05	2.99E-05	0.000140433	4.78E-05	8.49E-05	3.68E-05	4.46E-05	5.44E-05	7.74E-05	2.14E-05	8.52E-05	5.99E-05	5.48E-05	0.000216409	8.01E-05	5.99E-05	0.000110589	3.50E-05	3.27E-05	2.51E-05	0.00010339	0.000123325	5.39E-05	3.17E-05	7.34E-05	0.00014452	0.000103074	7.31E-05	9.43E-05	8.97E-05	7.45E-05	6.13E-05	9.21E-05	5.24E-05	8.66E-05	3.92E-05	6.13E-05	7.52E-05	6.21E-05	7.08E-05	0.000102758	7.83E-05	5.40E-05	7.00E-05	6.71E-05	0.000114668	5.82E-05	9.58E-05
Pararhodospirillum	7.11E-05	5.70E-05	2.99E-05	6.72E-05	4.35E-05	3.03E-05	8.41E-05	0.000105936	3.46E-05	7.03E-05	4.28E-05	0.000154964	6.59E-05	8.62E-05	0.000108204	8.01E-05	4.79E-05	8.60E-05	3.50E-05	3.27E-05	5.66E-05	7.16E-05	8.22E-05	4.85E-05	5.71E-05	6.00E-05	9.03E-05	5.50E-05	6.09E-05	7.86E-05	9.78E-05	7.45E-05	4.09E-05	6.91E-05	4.37E-05	2.36E-05	7.36E-05	3.90E-05	5.64E-05	1.83E-05	7.78E-05	3.79E-05	4.70E-05	3.60E-05	5.25E-05	6.71E-05	0.000114668	6.99E-05	5.23E-05
Rhodospira	5.92E-05	7.41E-05	9.98E-05	0.000122116	5.65E-05	0.000127395	9.46E-05	0.000117087	3.46E-05	8.44E-05	6.42E-05	0.000170461	0.000143744	0.00011751	0.000108204	0.000186957	2.99E-05	0.000147452	4.37E-05	6.90E-05	8.80E-05	0.00012725	7.40E-05	0.000129322	8.25E-05	0.000113398	0.000162585	0.000116818	9.75E-05	0.000149372	0.000187495	0.000121904	5.45E-05	0.000161221	6.11E-05	0.000149655	8.83E-05	7.80E-05	0.000150369	6.58E-05	4.25E-05	0.000140616	0.000133062	8.99E-05	7.58E-05	0.000142603	0.000132309	0.000128063	0.000113223
Rhodovibrio	4.74E-05	7.41E-05	9.98E-05	0.000170962	3.91E-05	5.46E-05	6.83E-05	0.000133814	4.45E-05	7.03E-05	6.42E-05	0.000170461	7.19E-05	0.00011751	0.000124851	0.000120187	4.19E-05	0.00012902	0.000201067	7.62E-05	3.77E-05	0.00010339	0.000205541	0.000134711	8.25E-05	0.000120069	0.000162585	0.000158047	4.88E-05	0.000188681	6.52E-05	0.000128677	8.86E-05	0.000161221	0.000139699	0.000181161	3.92E-05	6.69E-05	0.000169165	5.12E-05	0.00012739	9.73E-05	0.000219161	8.09E-05	5.83E-05	0.000125826	9.70E-05	9.90E-05	7.84E-05
Haematospirillum	4.74E-05	7.41E-05	1.50E-05	1.22E-05	3.04E-05	4.25E-05	4.20E-05	1.67E-05	2.97E-05	4.22E-05	8.55E-06	1.55E-05	3.59E-05	7.83E-06	2.50E-05	2.00E-05	2.40E-05	3.07E-05	3.50E-05	3.63E-06	6.29E-06	5.57E-05	7.40E-05	2.69E-05	3.17E-05	3.34E-05	6.32E-05	2.06E-05	4.27E-05	2.36E-05	4.08E-05	4.74E-05	7.50E-05	9.21E-05	3.49E-05	7.88E-06	2.94E-05	2.79E-05	3.76E-05	1.46E-05	3.54E-05	3.79E-05	5.48E-05	8.99E-06	2.92E-05	3.36E-05	5.29E-05	7.57E-05	0.000130642
Candidatus Endolissoclinum	1.78E-05	5.70E-06	4.99E-06	1.22E-05	2.17E-05	1.82E-05	2.63E-05	1.67E-05	1.48E-05	2.11E-05	0	1.55E-05	1.80E-05	1.57E-05	2.50E-05	1.34E-05	1.80E-05	6.14E-06	6.12E-05	3.63E-06	1.89E-05	2.39E-05	8.22E-06	1.62E-05	3.17E-05	2.00E-05	9.03E-06	0	6.09E-06	7.86E-06	1.63E-05	0	1.36E-05	1.54E-05	0	0	1.47E-05	1.11E-05	9.40E-06	3.65E-06	2.83E-05	2.70E-05	3.13E-05	4.50E-06	1.75E-05	4.19E-05	8.82E-06	1.16E-05	6.97E-05
Limimonas	1.78E-05	3.42E-05	9.98E-05	0.000158751	1.74E-05	7.28E-05	4.73E-05	0.000156116	1.98E-05	0.000112528	4.28E-05	0.000193705	5.39E-05	7.05E-05	0.000158145	0.000126864	2.99E-05	4.30E-05	0.00013113	5.44E-05	3.14E-05	9.54E-05	0.00014799	9.16E-05	5.71E-05	7.34E-05	0.000171618	0.000109946	3.05E-05	7.86E-05	0.000138583	0.000101587	4.09E-05	0.000122835	0.000104774	0.000181161	6.38E-05	0.000100345	0.000159767	4.75E-05	2.83E-05	5.95E-05	0.000117408	4.50E-05	3.50E-05	0.000134215	5.29E-05	0.000104779	8.71E-05
Acetobacter	0.001071856	0.000615213	0.000509094	0.00046404	0.000382369	0.000649106	0.000593693	0.000669068	0.000736566	0.000900223	0.000470435	0.000526879	0.000910376	0.000947912	0.000940546	0.000941462	0.00083251	0.000700396	0.001005333	0.00035571	0.000754461	0.001065717	0.001356573	0.000619669	0.000952187	0.000760436	0.001056806	0.000872696	0.000865395	0.000731138	0.001010842	0.000921054	0.00094033	0.001197642	0.00088185	0.000850668	0.00089782	0.000524021	0.00130633	0.000354407	0.001019123	0.000719304	0.001087977	0.000557534	0.000903685	0.000905949	0.001129037	0.000791664	0.001506732
Roseomonas	0.000562576	0.000677873	0.000738685	0.001153994	0.000330228	0.000697638	0.000651486	0.001209898	0.000385585	0.000787695	0.000423392	0.001417923	0.000868451	0.001034086	0.001173601	0.001101711	0.000515078	0.000970725	0.001049043	0.0003666	0.000691589	0.001065717	0.000961934	0.000824429	0.000926796	0.001314087	0.001255521	0.001264379	0.000767885	0.001100638	0.001018994	0.001286766	0.000681399	0.001581501	0.000838194	0.001417781	0.000539673	0.000780457	0.0014473	0.000464017	0.000736033	0.00108166	0.001150595	0.000593504	0.000827892	0.001241486	0.001023189	0.000890622	0.000914491
Komagataeibacter	0.000331624	0.000387356	0.000339396	0.000335818	0.000169459	0.000345786	0.000220665	0.000512952	0.000306491	0.000499342	0.000256601	0.000364166	0.000341391	0.000454371	0.000424494	0.00036056	0.000347378	0.000301048	0.000297229	0.000137929	0.000257774	0.000469233	0.000542629	0.000285587	0.000406267	0.000333525	0.000397431	0.000322966	0.000347377	0.000432393	0.000464661	0.000406347	0.000408839	0.000652561	0.000427828	0.000511976	0.00032871	0.000295459	0.000488699	0.000160762	0.000403403	0.00031909	0.000485285	0.00017985	0.000437267	0.000469751	0.000388106	0.000372548	0.000513857
Gluconobacter	0.000296093	0.000313303	0.000149733	0.000213703	0.000165114	0.000230524	0.000204903	0.000245325	0.000168076	0.000295386	0.000145407	0.000278936	0.000239573	0.000336861	0.000457788	0.00024705	0.000275507	0.000264185	0.000375907	0.000137929	0.000238913	0.000405609	0.000427526	0.000334082	0.000228525	0.000286831	0.000397431	0.00033671	0.000274245	0.000306606	0.00037499	0.00033185	0.000272559	0.000445277	0.000392903	0.000378075	0.000260024	0.000211838	0.000319534	9.50E-05	0.000261858	0.000237965	0.000375704	0.000193338	0.000291511	0.000310371	0.0002999	0.000244485	0.000513857
Zavarzinia	0.000201343	0.000125321	0.000219609	0.000280866	6.95E-05	0.000188059	0.00014711	0.000524103	0.000108755	0.000274287	0.000171067	0.00034867	0.000281498	0.000258521	0.000307966	0.000320498	0.000107807	0.000165883	0.000375907	0.000101632	0.000157179	0.000286312	0.000263093	0.000269421	0.000158698	0.000186774	0.000198716	0.000274865	0.000127981	0.000306606	0.00029347	0.00035894	0.00017035	0.000383859	0.00036671	0.000315062	0.00015209	0.000195114	0.000366524	8.77E-05	0.000212317	0.000248782	0.00030526	9.89E-05	0.00025653	0.00020971	0.000211694	0.000325979	0.000174189
Belnapia	0.000142125	0.000176589	0.000214618	0.000274761	4.78E-05	0.00016986	0.00014711	0.000351261	0.000128528	0.000218023	9.84E-05	0.000441648	0.000275508	0.000203684	0.00031629	0.000260404	0.000113796	0.000282616	0.000402133	0.00011615	0.000207477	0.000294265	0.000279536	0.000355636	0.000215829	0.000373548	0.000415496	0.000384811	0.000158453	0.000306606	0.000342382	0.000264126	0.000279373	0.000399214	0.00029686	0.000393828	0.000127559	0.000245287	0.000432311	0.000127879	0.000212317	0.000292048	0.000281778	0.000161865	0.000215718	0.000293595	0.000282259	0.000256127	0.000139351
Asaia	0.000118437	6.84E-05	4.99E-05	0.00011601	6.52E-05	8.49E-05	0.000136602	0.000122662	0.000103811	0.000133627	6.42E-05	0.000147216	0.000107808	0.000109676	8.32E-05	7.34E-05	0.000107807	0.000110589	0.000113646	5.81E-05	7.54E-05	0.000159062	0.000164433	8.08E-05	7.62E-05	0.00013341	0.000171618	0.000144304	7.31E-05	9.43E-05	0.000114127	0.000169311	0.000143094	0.000176575	0.000104774	0.000141778	9.32E-05	6.69E-05	0.000225553	8.40E-05	7.78E-05	0.000108166	7.83E-05	6.29E-05	0.000110774	0.000176157	0.000167591	0.000128063	0.000217736
Acidiphilium	8.29E-05	0.00014241	6.49E-05	0.000164856	4.35E-05	0.000139528	4.73E-05	0.000183994	8.90E-05	0.000133627	6.84E-05	0.000209202	0.000161712	0.000101842	0.000191439	0.000160249	7.79E-05	0.000141308	0.000166098	7.26E-05	0.000106882	0.000135203	0.000189098	0.000177818	0.000107915	0.000186774	0.000216781	0.000109946	0.000127981	0.000180819	0.000203799	0.000203174	0.000129466	0.00019193	0.000200817	0.00022842	0.000112841	0.000122643	0.00029134	8.04E-05	4.25E-05	0.000173066	0.000180025	0.000121399	0.000110774	0.000218099	0.000238156	0.000168811	0.000121932
Oleomonas	8.29E-05	0.000148107	9.98E-05	0.000170962	7.82E-05	0.000133461	0.000105078	0.000278778	4.94E-05	0.000196924	0.000111194	0.000201454	0.000167701	0.000101842	0.000141498	0.000220342	0.000101818	0.000116733	0.000166098	4.72E-05	0.000132031	0.000182921	0.000189098	9.70E-05	7.62E-05	0.00013341	0.000216781	0.000130561	0.000115792	0.000172957	0.000203799	0.000196401	5.45E-05	0.000230316	0.000139699	0.000165408	0.000112841	9.48E-05	0.000206757	7.31E-05	0.000106159	0.000129799	0.000148716	8.99E-05	0.000122435	0.000192934	0.000132309	0.000186274	0.000165479
Acidocella	7.70E-05	0.000108232	6.99E-05	0.000109904	4.35E-05	0.000121328	5.78E-05	0.000178418	9.89E-05	0.000161759	3.85E-05	0.000116223	0.000107808	0.000109676	0.000108204	0.000106833	9.58E-05	4.30E-05	0.00013113	3.99E-05	8.80E-05	0.000238593	0.000131546	7.54E-05	0.000139654	0.000113398	0.000153553	0.000109946	7.92E-05	0.000172957	0.000130431	0.000162539	0.00010221	0.000253347	0.000139699	0.000149655	7.36E-05	0.000122643	0.000150369	6.94E-05	9.91E-05	9.73E-05	0.000117408	6.29E-05	9.91E-05	0.000117438	0.000202874	8.15E-05	0.000139351
Stella	7.70E-05	8.54E-05	0.000114796	0.000170962	5.65E-05	9.71E-05	8.93E-05	0.000228598	3.95E-05	0.00014066	0.000111194	0.000356418	7.79E-05	0.000180182	0.000158145	0.000213665	9.58E-05	0.000116733	0.000157356	0.000108891	3.77E-05	0.000111344	0.00014799	0.000188595	8.25E-05	0.000113398	0.000198716	0.000164919	5.48E-05	0.000212266	0.000211951	0.000169311	4.09E-05	0.000199607	0.000209548	0.00022842	8.83E-05	0.00018954	0.000244349	8.40E-05	8.49E-05	0.000140616	0.000133062	0.000103414	7.00E-05	0.000134215	0.000132309	0.000180453	6.10E-05
Gluconacetobacter	7.11E-05	4.56E-05	4.49E-05	5.50E-05	3.91E-05	6.67E-05	5.78E-05	0.000128238	3.95E-05	9.85E-05	8.13E-05	0.000100727	7.79E-05	4.70E-05	0.000124851	0.000133541	7.79E-05	0.000135164	9.62E-05	4.36E-05	3.77E-05	0.000174968	8.22E-05	5.39E-05	3.81E-05	8.00E-05	0.000171618	8.93E-05	4.88E-05	0.000157234	0.000203799	0.000128677	0.000115838	0.000130512	6.98E-05	0.000173284	3.43E-05	7.25E-05	0.000150369	6.94E-05	9.91E-05	7.57E-05	9.39E-05	4.05E-05	9.33E-05	0.000100661	8.82E-05	8.73E-05	0.000121932
Acidisphaera	6.51E-05	9.11E-05	8.98E-05	0.000177068	5.21E-05	5.46E-05	9.46E-05	0.000144965	2.97E-05	9.85E-05	8.55E-05	0.000294432	0.000125776	0.000125344	0.000149821	0.000213665	8.98E-05	0.000153596	0.000201067	7.26E-05	0.000132031	0.000167015	0.000230206	0.000226314	0.000158698	0.000166762	0.000198716	0.000233635	0.000127981	0.000235851	0.000195647	0.000237036	0.00017035	0.000253347	0.000235742	0.000212667	8.83E-05	0.000122643	0.000206757	6.58E-05	7.08E-05	0.00022174	0.000234815	0.000152872	0.000145756	0.000192934	0.000194053	0.0002212	0.000174189
Commensalibacter	6.51E-05	4.56E-05	2.99E-05	6.11E-06	4.78E-05	4.85E-05	2.10E-05	1.67E-05	5.93E-05	7.74E-05	3.42E-05	2.32E-05	7.19E-05	8.62E-05	9.16E-05	2.67E-05	6.59E-05	3.07E-05	6.12E-05	3.27E-05	9.43E-05	9.54E-05	0.00014799	7.54E-05	0.00012061	9.34E-05	0.00010839	6.87E-05	5.48E-05	9.43E-05	0.000130431	8.80E-05	8.86E-05	0.000115158	9.60E-05	8.66E-05	5.40E-05	5.02E-05	6.58E-05	2.56E-05	8.49E-05	0.000108166	0.000125235	4.50E-05	8.16E-05	0.000109049	0.000132309	9.90E-05	9.58E-05
Rhodovarius	5.92E-05	5.70E-05	5.99E-05	7.94E-05	3.48E-05	9.10E-05	4.20E-05	0.000139389	4.45E-05	7.74E-05	5.56E-05	0.000147216	7.79E-05	8.62E-05	7.49E-05	6.01E-05	2.99E-05	7.99E-05	8.74E-05	3.99E-05	4.40E-05	6.36E-05	9.04E-05	3.77E-05	6.35E-05	0.000106728	6.32E-05	4.81E-05	4.27E-05	9.43E-05	6.52E-05	0.000121904	6.13E-05	0.000161221	7.86E-05	5.51E-05	6.38E-05	2.23E-05	0.000150369	3.65E-05	7.08E-05	3.24E-05	7.04E-05	4.50E-05	7.58E-05	8.39E-05	0.000105847	4.66E-05	6.10E-05
Granulibacter	5.92E-05	0.000102535	5.49E-05	7.94E-05	4.35E-05	9.71E-05	0.000105078	8.36E-05	7.91E-05	7.74E-05	4.28E-05	8.52E-05	0.000155722	4.70E-05	9.99E-05	9.35E-05	7.19E-05	8.60E-05	0.000122388	3.63E-05	5.66E-05	0.000167015	0.000189098	4.31E-05	8.25E-05	6.00E-05	0.000135488	8.93E-05	5.48E-05	3.93E-05	5.71E-05	7.45E-05	8.18E-05	0.000161221	0.000104774	7.09E-05	6.38E-05	5.57E-05	0.000122175	2.92E-05	9.20E-05	8.65E-05	0.000156544	5.40E-05	6.41E-05	0.00015938	7.94E-05	6.99E-05	0.000139351
Rubritepida	4.74E-05	9.11E-05	5.49E-05	9.16E-05	1.30E-05	6.67E-05	5.78E-05	0.000133814	3.95E-05	6.33E-05	4.70E-05	4.65E-05	5.99E-05	0.000101842	0.000108204	0.000146895	1.80E-05	9.22E-05	6.99E-05	4.72E-05	5.66E-05	7.95E-05	8.22E-05	5.93E-05	7.62E-05	7.34E-05	8.13E-05	6.87E-05	6.09E-05	0.000110064	6.52E-05	9.48E-05	5.45E-05	9.98E-05	6.11E-05	7.88E-05	2.45E-05	6.13E-05	0.000122175	3.65E-05	4.25E-05	4.87E-05	8.61E-05	6.29E-05	9.91E-05	7.55E-05	3.53E-05	4.07E-05	9.58E-05
Saccharibacter	4.15E-05	2.28E-05	1.50E-05	1.83E-05	2.17E-05	3.03E-05	1.58E-05	1.67E-05	2.47E-05	1.41E-05	2.14E-05	7.75E-06	5.99E-05	3.13E-05	2.50E-05	3.34E-05	4.19E-05	1.23E-05	7.87E-05	1.09E-05	1.26E-05	5.57E-05	6.58E-05	2.69E-05	3.17E-05	1.33E-05	9.03E-05	4.81E-05	2.44E-05	1.57E-05	3.26E-05	4.06E-05	1.36E-05	7.68E-05	6.11E-05	3.15E-05	2.94E-05	1.11E-05	2.82E-05	1.83E-05	2.12E-05	2.16E-05	6.26E-05	1.35E-05	4.66E-05	2.52E-05	4.41E-05	2.33E-05	4.35E-05
Neokomagataea	4.15E-05	1.71E-05	9.98E-06	1.22E-05	2.61E-05	4.25E-05	2.10E-05	5.58E-06	2.47E-05	1.41E-05	1.28E-05	7.75E-06	4.19E-05	3.92E-05	2.50E-05	1.34E-05	4.79E-05	2.46E-05	1.75E-05	7.26E-06	5.66E-05	3.18E-05	3.29E-05	5.39E-06	3.17E-05	0	0	1.37E-05	4.27E-05	3.14E-05	1.63E-05	3.39E-05	2.73E-05	3.07E-05	8.73E-06	7.88E-06	6.87E-05	5.57E-06	2.82E-05	3.65E-06	1.42E-05	1.62E-05	3.13E-05	0	5.25E-05	8.39E-06	1.76E-05	5.82E-06	4.35E-05
Kozakia	4.15E-05	3.42E-05	3.49E-05	5.50E-05	2.17E-05	2.43E-05	5.25E-05	6.13E-05	5.44E-05	4.92E-05	2.14E-05	3.87E-05	4.19E-05	3.13E-05	4.99E-05	1.34E-05	2.99E-05	3.69E-05	4.37E-05	7.26E-06	3.77E-05	4.77E-05	8.22E-05	1.62E-05	1.90E-05	2.00E-05	8.13E-05	4.12E-05	4.27E-05	7.86E-06	4.08E-05	3.39E-05	6.13E-05	7.68E-05	2.62E-05	3.15E-05	1.96E-05	1.67E-05	6.58E-05	7.31E-06	2.12E-05	1.62E-05	3.13E-05	1.35E-05	2.92E-05	3.36E-05	8.82E-06	5.82E-06	3.48E-05
Rhodopila	4.15E-05	7.41E-05	0.000104813	0.000201491	3.04E-05	0.000103129	6.30E-05	0.000239749	3.46E-05	0.000105495	5.56E-05	0.00021695	7.79E-05	0.000172348	0.000149821	0.000186957	2.40E-05	8.60E-05	0.000139872	4.36E-05	5.66E-05	0.00010339	0.000139768	0.000113157	9.52E-05	0.000126739	0.000153553	0.000116818	6.09E-05	0.000125787	0.000122279	0.000121904	0.00010221	9.21E-05	0.000113505	0.000189037	6.38E-05	0.000128218	0.000187961	6.94E-05	7.78E-05	0.000113574	0.000164371	9.44E-05	0.000104944	6.71E-05	0.000114668	0.000122242	7.84E-05
Acidomonas	3.55E-05	1.71E-05	2.50E-05	5.50E-05	8.69E-06	3.64E-05	1.58E-05	6.69E-05	2.97E-05	5.63E-05	2.57E-05	1.55E-05	2.40E-05	2.35E-05	3.33E-05	2.00E-05	1.20E-05	1.23E-05	7.87E-05	2.54E-05	6.29E-06	4.77E-05	5.76E-05	3.77E-05	1.90E-05	6.67E-05	1.81E-05	3.44E-05	3.66E-05	3.93E-05	4.08E-05	4.06E-05	6.81E-06	3.07E-05	3.49E-05	4.73E-05	1.47E-05	2.23E-05	4.70E-05	3.65E-06	2.83E-05	2.70E-05	8.61E-05	1.35E-05	2.92E-05	2.52E-05	5.29E-05	4.66E-05	6.10E-05
Parasaccharibacter	3.55E-05	2.28E-05	0	1.22E-05	1.30E-05	0	5.25E-06	1.12E-05	1.48E-05	1.41E-05	1.28E-05	2.32E-05	2.40E-05	4.70E-05	8.32E-06	2.67E-05	1.20E-05	1.84E-05	3.50E-05	1.45E-05	3.14E-05	3.18E-05	2.47E-05	1.08E-05	5.08E-05	1.33E-05	3.61E-05	2.06E-05	1.83E-05	1.57E-05	8.15E-06	2.03E-05	5.45E-05	3.07E-05	3.49E-05	1.58E-05	1.47E-05	5.57E-06	9.40E-06	1.46E-05	2.12E-05	5.41E-06	7.83E-06	1.80E-05	2.92E-05	8.39E-06	1.76E-05	3.49E-05	4.35E-05
Humitalea	2.96E-05	3.42E-05	4.99E-05	6.72E-05	4.35E-06	4.85E-05	4.73E-05	0.000117087	1.48E-05	4.92E-05	3.85E-05	0.000139468	5.39E-05	4.70E-05	4.99E-05	0.000106833	4.19E-05	6.76E-05	9.62E-05	3.99E-05	7.54E-05	0.000119297	0.000106882	8.08E-05	0.000101567	4.00E-05	0.000162585	7.56E-05	4.27E-05	8.65E-05	8.15E-05	0.000115132	0.00010221	6.14E-05	6.11E-05	9.45E-05	5.89E-05	6.69E-05	8.46E-05	4.02E-05	3.54E-05	4.87E-05	1.57E-05	2.25E-05	8.75E-05	5.87E-05	6.17E-05	5.24E-05	9.58E-05
Bombella	2.96E-05	0	1.50E-05	0	8.69E-06	6.07E-06	2.10E-05	1.12E-05	2.47E-05	7.03E-06	1.71E-05	7.75E-06	1.20E-05	2.35E-05	4.99E-05	1.34E-05	1.80E-05	1.23E-05	2.62E-05	7.26E-06	0	2.39E-05	4.11E-05	5.39E-06	1.27E-05	6.67E-06	9.03E-06	1.37E-05	0	2.36E-05	2.45E-05	6.77E-06	0	2.30E-05	8.73E-06	2.36E-05	9.81E-06	5.57E-06	1.88E-05	0	1.42E-05	1.08E-05	7.83E-06	4.50E-06	5.83E-06	8.39E-06	1.76E-05	5.82E-06	2.61E-05
Neoasaia	2.37E-05	2.28E-05	2.00E-05	1.22E-05	1.74E-05	1.82E-05	1.58E-05	2.23E-05	1.48E-05	2.81E-05	8.55E-06	3.10E-05	1.80E-05	1.57E-05	4.99E-05	4.01E-05	2.40E-05	3.07E-05	7.87E-05	3.63E-06	1.26E-05	4.77E-05	8.22E-06	2.69E-05	2.54E-05	3.34E-05	1.81E-05	2.75E-05	2.44E-05	4.72E-05	2.45E-05	2.71E-05	1.36E-05	6.91E-05	2.62E-05	7.88E-06	2.94E-05	2.23E-05	2.82E-05	0	7.08E-06	1.08E-05	0	8.99E-06	2.33E-05	3.36E-05	1.76E-05	0	3.48E-05
Tanticharoenia	1.18E-05	2.85E-05	1.50E-05	4.88E-05	4.35E-06	4.85E-05	3.15E-05	3.90E-05	4.94E-06	2.11E-05	2.57E-05	4.65E-05	3.59E-05	3.13E-05	4.99E-05	4.01E-05	0	6.76E-05	2.62E-05	2.18E-05	2.51E-05	3.18E-05	2.47E-05	5.93E-05	6.35E-05	4.00E-05	5.42E-05	4.12E-05	3.05E-05	1.57E-05	4.89E-05	2.03E-05	2.04E-05	3.07E-05	4.37E-05	2.36E-05	2.45E-05	1.11E-05	1.88E-05	7.31E-06	2.83E-05	2.16E-05	7.83E-06	1.80E-05	1.75E-05	1.68E-05	8.82E-06	5.82E-06	8.71E-06
Enhydrobacter	9.47E-05	5.70E-05	9.48E-05	0.000122116	4.35E-05	0.000163793	0.000141856	0.000217447	9.39E-05	0.000119561	0.000106917	0.000139468	0.000119786	0.000125344	0.000149821	8.68E-05	5.99E-05	0.000116733	0.000166098	5.08E-05	8.17E-05	0.000135203	0.000164433	0.000156264	6.35E-05	9.34E-05	0.000207748	0.000130561	5.48E-05	0.000110064	0.000138583	0.000189629	7.50E-05	0.000168898	0.000139699	0.000204791	5.40E-05	8.92E-05	0.000187961	6.94E-05	0.00012739	9.19E-05	0.000148716	8.09E-05	4.08E-05	0.000109049	0.000158771	0.000116421	0.000139351
Elioraea	7.11E-05	0.000113928	0.000199645	0.000170962	5.65E-05	8.49E-05	0.000131348	0.000195145	8.40E-05	7.74E-05	9.84E-05	0.000193705	0.000125776	0.000188016	0.000216409	0.000213665	9.58E-05	0.000141308	0.00017484	9.07E-05	0.000150892	0.000135203	0.000213763	0.000177818	7.62E-05	0.00013341	0.000153553	0.000151176	7.31E-05	0.000196542	0.000171191	0.000243808	8.18E-05	0.00029941	0.000174624	0.00022842	0.000103029	0.000122643	0.000140971	8.04E-05	0.000113236	0.000108166	0.000219161	0.00010791	0.000104944	0.000201322	0.00014995	0.000157169	0.000139351
Reyranella	3.55E-05	7.41E-05	0.000114796	0.000146539	2.17E-05	6.07E-05	7.88E-05	0.00020072	2.47E-05	5.63E-05	8.13E-05	0.000247943	9.58E-05	9.40E-05	0.000124851	0.00011351	4.19E-05	0.000147452	0.000166098	3.99E-05	6.92E-05	0.000151109	0.000189098	7.54E-05	8.25E-05	0.00013341	0.000162585	8.93E-05	9.75E-05	0.000157234	0.000146735	9.48E-05	8.18E-05	0.000161221	0.000139699	0.000133901	3.92E-05	0.000111494	0.000197359	5.85E-05	4.25E-05	9.19E-05	0.00010958	6.74E-05	8.75E-05	6.71E-05	0.000132309	9.31E-05	0.000121932
Arboricoccus	6.51E-05	4.56E-05	5.49E-05	9.16E-05	8.69E-06	6.07E-05	4.20E-05	4.46E-05	2.47E-05	8.44E-05	3.85E-05	5.42E-05	3.59E-05	4.70E-05	8.32E-05	6.68E-05	3.59E-05	3.69E-05	9.62E-05	1.09E-05	3.14E-05	1.59E-05	4.93E-05	2.16E-05	1.90E-05	5.34E-05	0.000117423	4.81E-05	3.05E-05	3.14E-05	4.89E-05	5.42E-05	4.77E-05	7.68E-05	5.24E-05	5.51E-05	3.92E-05	2.79E-05	1.88E-05	7.31E-06	2.83E-05	3.79E-05	3.91E-05	5.40E-05	2.33E-05	5.87E-05	5.29E-05	7.57E-05	4.35E-05
Geminicoccus	5.33E-05	7.97E-05	8.48E-05	0.000128222	2.17E-05	0.000121328	7.88E-05	0.00020072	3.95E-05	0.000154726	4.28E-05	0.000193705	7.79E-05	0.000141012	0.000149821	0.000140218	8.98E-05	9.83E-05	0.000148614	6.90E-05	6.92E-05	0.000111344	0.000180876	0.000134711	8.89E-05	9.34E-05	0.00010839	0.000103074	6.09E-05	0.000204404	0.000122279	0.000209946	8.18E-05	0.000207284	0.00014843	0.000173284	5.40E-05	0.000122643	0.000234951	5.48E-05	9.91E-05	0.000183882	0.000148716	4.95E-05	9.33E-05	0.000150992	0.000114668	0.000122242	5.23E-05
Parvularcula	0.007414163	0.00468815	0.006598255	0.00039077	0.000947233	0.008656774	0.00877405	0.000713672	0.001853774	0.006210132	0.00493957	0.000278936	0.025077262	0.007387445	0.015714607	0.006803902	0.000874435	0.008871686	0.004073783	0.005477215	0.003244181	0.009114262	0.002565157	0.000754379	0.000520529	0.003822191	0.004742076	0.002143947	0.000536301	0.030825714	0.005070514	0.003887388	0.007979176	0.036259366	0.009167744	0.002252696	0.004037738	0.002218729	0.004764814	0.003153122	0.001082818	0.005316358	0.008116781	0.006290241	0.00157416	0.037227796	0.005786312	0.007346178	0.014231218
Marinicaulis	0.000349389	0.000427231	0.000479147	0.000372453	9.12E-05	0.000594509	0.000399298	0.000234174	0.000177962	0.000520441	0.000299368	0.000309929	0.000712728	0.001229935	0.002347203	0.001569104	0.000137753	0.001130464	0.000891686	0.000384748	0.000213764	0.000747592	0.001052372	0.001929056	0.000234873	0.000600344	0.000993578	0.001676676	0.000176736	0.001037744	0.001736366	0.002553215	0.000190792	0.001381894	0.000637376	0.001299632	0.000132465	0.000953273	0.001240543	0.000836692	0.000311399	0.000562463	0.002199436	0.001169023	0.000291511	0.000788511	0.001411296	0.001624076	0.000888362
Amphiplicatus	0.00015989	9.68E-05	0.000124778	0.000164856	3.04E-05	0.000181992	9.98E-05	0.000167267	7.42E-05	0.000154726	0.000132577	0.000147216	0.000197647	0.00015668	0.000416171	0.000353883	5.99E-05	0.000190459	0.000201067	7.26E-05	7.54E-05	0.000159062	0.000254871	0.000366413	0.000114262	0.00014008	0.000153553	0.000398554	7.92E-05	0.000243713	0.000244559	0.000467299	7.50E-05	0.000268702	0.000244473	0.000370198	6.87E-05	0.000211838	0.000263146	0.000116918	0.000162777	0.000162249	0.000266124	0.00025179	7.00E-05	0.000226487	0.00029108	0.000296874	0.00014806
Woodsholea	0.002795116	0.001013962	0.001078081	0.000415194	0.001368708	0.000940294	0.000893167	0.003194799	0.00328736	0.001519126	0.000765527	0.000108475	0.001527275	0.000250687	0.000299643	0.000166926	0.001437427	0.000264185	0.000236035	7.99E-05	0.00057842	0.000198828	0.000221985	0.000118545	0.000311048	0.000153421	0.000180651	0.000556602	0.000390037	0.000235851	0.000203799	0.000582431	0.000381583	0.000214961	0.000209548	0.000819162	0.002065477	0.000139367	0.000253747	9.50E-05	0.000481252	0.000162249	0.000352223	0.000314737	0.001177705	0.00015938	0.000211694	0.000104779	0.000783849
Brevundimonas	0.001119231	0.00090573	0.001182894	0.001282216	0.000699562	0.001565135	0.00119264	0.001377165	0.000914529	0.001406598	0.00085106	0.001286204	0.00122182	0.001057588	0.001564802	0.0013087	0.000850478	0.00133321	0.001608532	0.000548084	0.000767035	0.001272497	0.001430568	0.001066908	0.000933144	0.001060608	0.001535529	0.00114069	0.000804451	0.001454414	0.001467351	0.001388353	0.000858562	0.001727368	0.001222366	0.00144141	0.001040098	0.000875227	0.001607067	0.000588242	0.00094835	0.001119518	0.001455855	0.000750872	0.000973647	0.00132537	0.001552425	0.001333023	0.001280287
Caulobacter	0.001042247	0.00120764	0.001217832	0.001813419	0.000721288	0.001595467	0.001323988	0.002297133	0.000850264	0.001821545	0.001022128	0.001774341	0.001569201	0.001684306	0.001881092	0.001689291	0.000868445	0.001615826	0.002001923	0.000671494	0.000974512	0.001813309	0.001718326	0.001417156	0.000958535	0.001454167	0.0018607	0.001367453	0.001096979	0.001753158	0.00171191	0.001862424	0.001117494	0.001996069	0.001562882	0.001937633	0.001211812	0.001232008	0.002358912	0.000654008	0.001118204	0.001346667	0.001870695	0.001047624	0.001358442	0.001635741	0.001808223	0.001431981	0.001419638
Phenylobacterium	0.000568498	0.000569642	0.000888419	0.001141783	0.000273742	0.000776501	0.000782834	0.0014831	0.000519057	0.001188576	0.000615843	0.001022764	0.000778611	0.000665888	0.001015457	0.000888046	0.000467164	0.000700396	0.00090917	0.000352081	0.000458964	0.000938467	0.000879717	0.000851371	0.000438006	0.000587003	0.00096648	0.000817723	0.000524112	0.000849063	0.000953778	0.000724652	0.000558747	0.000905908	0.000951699	0.000929434	0.000539673	0.000579768	0.001240543	0.000325177	0.000608643	0.000551647	0.001033187	0.000422647	0.000571362	0.000713015	0.000837957	0.000721812	0.000661917
Asticcacaulis	0.000568498	0.00038166	0.000384316	0.000341924	0.000308503	0.000485313	0.000425568	0.000680219	0.000306491	0.00075253	0.000359241	0.000379662	0.000634867	0.000477873	0.000649226	0.000560871	0.000521067	0.000491506	0.0006032	0.00023956	0.000389805	0.000524905	0.000739949	0.000436462	0.000349135	0.000587003	0.000569049	0.00054973	0.000371754	0.00055818	0.000464661	0.00069079	0.000429281	0.000698624	0.000628645	0.000606495	0.000515143	0.000356781	0.000601475	0.000211913	0.000474175	0.000535422	0.00091578	0.000373188	0.000641325	0.000713015	0.000661545	0.000366727	0.000757721
Aquidulcibacter	9.47E-05	4.56E-05	5.49E-05	2.44E-05	6.08E-05	6.07E-05	1.05E-05	6.13E-05	4.94E-05	8.44E-05	3.85E-05	4.65E-05	0.000101818	7.05E-05	7.49E-05	5.34E-05	0.000101818	5.53E-05	8.74E-05	2.54E-05	8.17E-05	0.00010339	9.87E-05	1.08E-05	8.89E-05	5.34E-05	7.23E-05	1.37E-05	4.27E-05	7.08E-05	7.34E-05	5.42E-05	6.13E-05	9.21E-05	6.98E-05	1.58E-05	5.89E-05	2.23E-05	7.52E-05	1.46E-05	7.78E-05	7.57E-05	5.48E-05	1.80E-05	8.75E-05	8.39E-05	0.000123488	2.91E-05	0.00014806
Kordiimonas	0.001498229	0.00082598	0.000414263	0.000378559	0.000508377	0.000624841	0.000520138	0.000501801	0.000781057	0.001800446	0.000380625	0.000232446	0.000598932	0.000634553	0.00073246	0.000280436	0.000790585	0.000325623	0.000428359	0.000174226	0.000616143	0.00046128	0.000591959	0.000285587	0.001206104	0.000613685	0.000623244	0.000570345	0.000713036	0.000503149	0.00070922	0.000629838	0.001383239	0.000721656	0.000602452	0.000527729	0.000574016	0.000401378	0.000582679	0.000175376	0.001288058	0.000459705	0.000563557	0.000188842	0.000687966	0.000704627	0.000635083	0.000355085	0.002334129
Eilatimonas	0.000153968	0.000119625	7.99E-05	0.000134327	0.000108628	0.000127395	0.000141856	0.000105936	5.44E-05	0.00014066	5.99E-05	7.75E-05	0.000107808	0.000125344	0.000141498	0.000126864	9.58E-05	0.000122877	0.000139872	1.81E-05	0.000100595	0.000182921	0.000180876	7.54E-05	0.000203133	0.000120069	0.000198716	0.000151176	0.000158453	0.000117925	0.000122279	0.000243808	0.000245303	0.000207284	0.000104774	0.000165408	8.34E-05	6.69E-05	0.000122175	6.58E-05	0.00020524	0.000146024	0.000187852	3.15E-05	8.75E-05	0.000234876	0.000176412	9.31E-05	0.000339668
Micavibrio	0.000189499	0.000108232	0.000119787	3.66E-05	0.000104283	0.000224457	0.000199649	6.69E-05	0.000148302	0.000189891	6.84E-05	5.42E-05	0.000209626	0.000266355	0.000174792	0.000126864	0.000173689	0.000221178	0.000271003	5.08E-05	0.000100595	0.000214734	0.000230206	0.000107768	0.000177742	0.000126739	0.000234846	8.93E-05	7.31E-05	0.000133649	0.000203799	0.000135449	0.000183978	0.000330119	0.000253204	0.000118148	0.000137371	6.13E-05	0.000122175	4.75E-05	0.000176931	0.000124391	0.000266124	5.40E-05	0.000116604	0.000226487	0.000158771	0.0001106	0.000287411
Candidatus Puniceispirillum	0.000124359	9.11E-05	2.00E-05	4.27E-05	4.78E-05	4.25E-05	5.25E-05	4.46E-05	6.43E-05	7.03E-05	2.57E-05	5.42E-05	9.58E-05	1.57E-05	4.16E-05	2.67E-05	8.98E-05	7.37E-05	7.87E-05	1.45E-05	9.43E-05	0.000119297	0.000115103	4.85E-05	8.89E-05	4.67E-05	8.13E-05	5.50E-05	6.09E-05	7.08E-05	8.97E-05	8.13E-05	7.50E-05	9.21E-05	8.73E-05	3.15E-05	4.91E-05	3.34E-05	6.58E-05	3.29E-05	8.49E-05	8.65E-05	8.61E-05	5.85E-05	2.92E-05	5.87E-05	6.17E-05	5.24E-05	0.000130642
Polymorphum	0.000153968	7.41E-05	0.000104813	8.55E-05	6.95E-05	0.00015166	0.000126094	0.000178418	7.42E-05	0.000147693	8.55E-05	0.000162712	0.000215615	0.000274189	0.000158145	0.000160249	0.000143743	0.000153596	0.000218551	9.44E-05	0.000113169	0.000119297	0.000180876	7.54E-05	0.000133306	0.000206785	0.000198716	0.000329838	0.000127981	0.000133649	0.000301622	0.000142221	0.000177164	0.000237993	0.000130968	0.000141778	0.000156996	0.000139367	0.000319534	9.13E-05	0.000240626	0.000200107	0.00025047	0.000134887	0.000285681	0.000142603	0.000158771	0.000174632	0.000269993
Candidatus Micropelagos	5.92E-05	3.42E-05	5.99E-05	1.22E-05	2.61E-05	0.000109195	2.10E-05	6.13E-05	3.46E-05	9.85E-05	3.85E-05	3.10E-05	5.39E-05	6.27E-05	4.99E-05	5.34E-05	6.59E-05	4.92E-05	3.50E-05	1.45E-05	5.03E-05	0.000143156	0.000115103	5.93E-05	0.000126958	4.67E-05	0.000153553	6.18E-05	5.48E-05	7.86E-06	8.15E-05	4.74E-05	0.000109024	9.98E-05	0.000139699	2.36E-05	3.43E-05	3.34E-05	7.52E-05	2.92E-05	4.95E-05	3.24E-05	0.000101753	3.60E-05	7.58E-05	5.87E-05	8.82E-05	7.57E-05	6.10E-05
Phreatobacter	8.88E-05	6.27E-05	0.000119787	0.000122116	3.48E-05	0.000115262	0.000115586	0.000161691	3.95E-05	0.000161759	5.13E-05	0.000201454	0.000131765	0.000188016	0.000116528	0.00018028	5.99E-05	0.000165883	0.000209809	9.07E-05	7.54E-05	0.000254499	0.000230206	9.70E-05	0.000133306	0.000146751	0.000234846	0.000274865	0.000103604	0.000204404	0.000244559	0.000169311	6.13E-05	0.000184253	0.00014843	0.00022842	0.000103029	0.000105919	0.000244349	9.50E-05	8.49E-05	0.000173066	0.000219161	8.99E-05	0.000215718	0.000218099	0.000158771	0.000122242	0.000139351
Thermopetrobacter	7.11E-05	3.99E-05	0.000109805	7.94E-05	4.35E-05	4.85E-05	5.78E-05	8.36E-05	4.94E-05	9.85E-05	6.42E-05	0.000108475	7.79E-05	5.48E-05	0.000149821	0.000140218	2.99E-05	8.60E-05	0.000113646	2.54E-05	3.77E-05	0.000151109	0.000123325	7.00E-05	5.71E-05	8.00E-05	0.000135488	8.25E-05	7.92E-05	0.000117925	0.000138583	0.000108359	3.41E-05	8.44E-05	0.000104774	7.09E-05	7.36E-05	8.92E-05	9.40E-05	4.38E-05	7.78E-05	7.57E-05	7.04E-05	6.29E-05	4.08E-05	5.87E-05	7.94E-05	0.000128063	3.48E-05
Candidatus Phycosocius	6.51E-05	2.28E-05	5.99E-05	6.11E-06	7.82E-05	6.07E-05	4.73E-05	3.90E-05	5.44E-05	5.63E-05	2.57E-05	1.55E-05	0.000119786	5.48E-05	0.000183115	6.01E-05	4.19E-05	5.53E-05	8.74E-05	2.54E-05	4.40E-05	8.75E-05	0.000180876	6.47E-05	2.54E-05	4.00E-05	7.23E-05	8.25E-05	3.66E-05	3.14E-05	5.71E-05	6.10E-05	3.41E-05	0.000130512	7.86E-05	7.88E-05	9.32E-05	3.34E-05	0.000112777	3.65E-05	7.78E-05	4.33E-05	7.04E-05	3.15E-05	8.75E-05	6.71E-05	0.00014995	8.15E-05	0.000139351
Candidatus Pelagibacter	0.001071856	0.000330392	0.00075865	0.000940291	0.000378024	0.000467114	0.001150609	0.00143292	0.000825547	0.001519126	0.000667163	0.000774821	0.000670803	0.000180182	0.000565992	0.000153572	0.000628874	0.00020889	0.000699362	7.99E-05	0.000502974	0.000190875	0.000443969	0.000134711	0.000368179	0.000280161	0.000469691	0.000130561	0.000377848	0.000180819	0.000513573	0.000169311	0.000402025	0.000199607	0.000419097	0.000141778	0.000554392	0.000144942	0.000582679	0.000113264	0.000544948	0.000162249	0.000532248	7.64E-05	0.000384795	0.000243264	0.000520415	0.000139705	0.000792559
Candidatus Fonsibacter	2.96E-05	1.71E-05	0	6.11E-06	0	1.21E-05	1.05E-05	5.58E-06	1.98E-05	1.41E-05	8.55E-06	1.55E-05	1.80E-05	0	0	1.34E-05	0	6.14E-06	1.75E-05	0	6.29E-06	7.95E-06	8.22E-06	0	6.35E-06	6.67E-06	1.81E-05	0	1.22E-05	7.86E-06	0	2.03E-05	6.81E-06	1.54E-05	8.73E-06	1.58E-05	4.91E-06	0	1.88E-05	7.31E-06	2.12E-05	5.41E-06	0	0	5.83E-06	0	0	1.16E-05	1.74E-05
Kiloniella	0.0008942	0.000467106	0.000309449	0.000219808	0.000482307	0.000467114	0.000409806	0.000273203	0.000682189	0.000534507	0.000299368	0.000232446	0.000568985	0.000595383	0.000541022	0.00036056	0.000616896	0.000522225	0.000629426	0.000148818	0.000565846	0.00058853	0.000690619	0.000301752	0.000990275	0.000506957	0.000596147	0.000391683	0.000694753	0.000377361	0.000423902	0.000494389	0.000960772	0.000621852	0.000550065	0.000370198	0.000485706	0.000406953	0.000479301	0.000182684	0.001033277	0.000448889	0.000602693	0.000202331	0.001871502	0.00036909	0.000502774	0.000454043	0.000940619
Rickettsia	0.00022503	0.000267732	0.000104813	3.66E-05	9.99E-05	0.000254789	9.46E-05	0.000111511	9.89E-05	0.000147693	7.70E-05	8.52E-05	0.000107808	0.000336861	9.99E-05	0.00011351	0.000143743	0.000331767	0.000244777	9.44E-05	9.43E-05	0.000222687	0.000189098	4.31E-05	0.000114262	0.000200115	0.000216781	0.000158047	0.000158453	0.000243713	0.000122279	0.000108359	0.000149908	0.000345474	0.000192086	0.000133901	0.000132465	0.000111494	8.46E-05	0.000193645	0.000155699	0.000102758	0.000195679	6.74E-05	9.91E-05	0.00031876	0.000264618	0.000186274	0.000235155
Orientia	0.000118437	5.70E-06	2.50E-05	6.11E-06	1.74E-05	2.43E-05	2.10E-05	0	4.94E-05	3.52E-05	2.57E-05	1.55E-05	2.40E-05	1.57E-05	8.32E-06	1.34E-05	5.39E-05	1.23E-05	1.75E-05	3.63E-06	6.29E-05	1.59E-05	2.47E-05	1.08E-05	1.90E-05	1.33E-05	1.81E-05	6.87E-06	1.83E-05	0	3.26E-05	2.71E-05	5.45E-05	1.54E-05	2.62E-05	2.36E-05	2.45E-05	1.67E-05	1.88E-05	0	4.95E-05	5.41E-06	3.13E-05	4.50E-06	2.33E-05	5.03E-05	4.41E-05	5.82E-06	4.35E-05
Occidentia	1.18E-05	0	4.99E-06	1.22E-05	8.69E-06	6.07E-06	5.25E-06	0	1.48E-05	1.41E-05	0	0	1.80E-05	1.57E-05	1.66E-05	1.34E-05	1.80E-05	0	8.74E-06	0	6.29E-06	7.95E-06	2.47E-05	0	6.35E-06	1.33E-05	2.71E-05	0	1.22E-05	3.14E-05	8.15E-06	0	6.81E-06	7.68E-06	1.75E-05	0	9.81E-06	5.57E-06	1.88E-05	0	7.08E-06	5.41E-06	1.57E-05	0	5.83E-06	2.52E-05	8.82E-06	0	1.74E-05
Candidatus Phycorickettsia	2.37E-05	0	4.99E-06	0	4.35E-06	6.07E-06	1.05E-05	5.58E-06	9.89E-06	7.03E-06	4.28E-06	0	5.99E-06	2.35E-05	1.66E-05	2.00E-05	0	1.23E-05	2.62E-05	3.63E-06	0	0	8.22E-06	0	0	0	1.81E-05	6.87E-06	1.22E-05	1.57E-05	8.15E-06	1.35E-05	1.36E-05	7.68E-06	1.75E-05	7.88E-06	1.47E-05	5.57E-06	0	3.65E-06	7.08E-06	1.08E-05	3.13E-05	4.50E-06	5.83E-06	1.68E-05	1.76E-05	1.16E-05	0
Wolbachia	6.51E-05	2.85E-05	2.99E-05	2.44E-05	3.91E-05	3.64E-05	3.68E-05	2.23E-05	7.91E-05	4.22E-05	2.14E-05	7.75E-06	8.98E-05	8.62E-05	4.99E-05	2.67E-05	6.59E-05	3.69E-05	5.25E-05	1.45E-05	2.51E-05	5.57E-05	4.11E-05	1.62E-05	1.90E-05	6.00E-05	9.94E-05	2.75E-05	6.70E-05	3.14E-05	5.71E-05	6.10E-05	5.45E-05	6.14E-05	6.11E-05	7.88E-06	5.40E-05	3.90E-05	1.88E-05	7.31E-06	3.54E-05	5.95E-05	7.04E-05	1.80E-05	4.66E-05	5.03E-05	9.70E-05	1.16E-05	6.10E-05
Anaplasma	2.37E-05	1.71E-05	1.50E-05	6.11E-06	0	3.03E-05	1.05E-05	1.67E-05	1.48E-05	2.11E-05	0	2.32E-05	2.40E-05	0	3.33E-05	2.00E-05	5.99E-06	1.23E-05	3.50E-05	7.26E-06	6.29E-06	2.39E-05	2.47E-05	5.39E-06	4.44E-05	1.33E-05	9.03E-06	6.87E-06	0	3.14E-05	2.45E-05	2.71E-05	6.81E-06	1.54E-05	7.86E-05	7.88E-06	1.47E-05	2.23E-05	9.40E-06	1.46E-05	2.83E-05	1.62E-05	3.13E-05	4.50E-06	2.92E-05	5.03E-05	2.65E-05	1.16E-05	4.35E-05
Neorickettsia	2.37E-05	5.70E-06	4.99E-06	0	8.69E-06	6.07E-06	5.25E-06	5.58E-06	9.89E-06	2.11E-05	8.55E-06	7.75E-06	1.80E-05	1.57E-05	2.50E-05	6.68E-06	1.80E-05	4.30E-05	3.50E-05	3.63E-06	1.26E-05	3.98E-05	1.64E-05	5.39E-06	6.35E-06	0	9.03E-06	1.37E-05	6.09E-06	7.86E-06	1.63E-05	0	6.81E-06	1.54E-05	8.73E-06	7.88E-06	3.43E-05	5.57E-06	1.88E-05	0	2.12E-05	1.08E-05	2.35E-05	0	5.83E-06	0	8.82E-06	0	1.74E-05
Ehrlichia	1.78E-05	3.99E-05	9.98E-06	1.22E-05	8.69E-06	3.03E-05	2.10E-05	1.12E-05	2.47E-05	2.11E-05	1.71E-05	1.55E-05	4.79E-05	4.70E-05	4.99E-05	3.34E-05	1.80E-05	3.07E-05	2.62E-05	3.63E-06	1.26E-05	3.18E-05	4.11E-05	1.62E-05	1.27E-05	2.00E-05	5.42E-05	2.75E-05	0	2.36E-05	2.45E-05	2.03E-05	1.36E-05	6.91E-05	4.37E-05	3.15E-05	4.91E-06	1.11E-05	1.88E-05	1.83E-05	4.25E-05	2.16E-05	5.48E-05	3.60E-05	5.83E-06	6.71E-05	1.76E-05	4.07E-05	1.74E-05
Candidatus Neoehrlichia	5.92E-06	0	4.99E-06	6.11E-06	8.69E-06	1.21E-05	0	5.58E-06	0	2.11E-05	0	1.55E-05	5.99E-06	7.83E-06	8.32E-06	0	5.99E-06	0	0	0	1.26E-05	0	0	0	1.27E-05	0	0	0	0	0	0	0	6.81E-06	7.68E-06	0	0	9.81E-06	0	9.40E-06	0	0	0	0	4.50E-06	5.83E-06	0	0	0	1.74E-05
Candidatus Midichloria	5.92E-06	1.14E-05	0	6.11E-06	0	0	1.05E-05	1.12E-05	0	1.41E-05	0	7.75E-06	1.20E-05	7.83E-06	1.66E-05	0	5.99E-06	0	0	0	6.29E-06	0	0	0	0	6.67E-06	0	0	0	0	0	0	0	0	8.73E-06	0	4.91E-06	0	0	3.65E-06	7.08E-06	0	0	0	5.83E-06	1.68E-05	1.76E-05	0	1.74E-05
Candidatus Fokinia	5.92E-06	0	4.99E-06	0	4.35E-06	0	5.25E-06	1.12E-05	0	0	0	0	1.20E-05	0	0	0	0	0	8.74E-06	0	0	0	0	0	6.35E-06	6.67E-06	9.03E-06	6.87E-06	0	0	8.15E-06	0	6.81E-06	0	0	0	0	0	0	3.65E-06	7.08E-06	5.41E-06	0	0	0	0	0	0	0
Candidatus Hepatobacter	5.92E-06	5.70E-06	9.98E-06	1.22E-05	0	1.82E-05	0	1.67E-05	9.89E-06	2.11E-05	0	7.75E-06	1.20E-05	1.57E-05	0	2.00E-05	5.99E-06	6.14E-06	8.74E-06	3.63E-06	0	0	3.29E-05	0	3.17E-05	6.67E-06	1.81E-05	0	6.09E-06	1.57E-05	8.15E-06	1.35E-05	6.81E-06	2.30E-05	8.73E-06	0	4.91E-06	0	1.88E-05	0	7.08E-06	0	1.57E-05	0	5.83E-06	0	1.76E-05	0	1.74E-05
Sneathiella	0.000260562	0.0001595	9.48E-05	4.27E-05	0.000104283	0.000157727	0.000136602	4.46E-05	0.000212566	0.000175825	6.84E-05	6.20E-05	0.000269519	0.000188016	0.000249702	0.000106833	0.000287485	0.000116733	0.00013113	4.36E-05	0.000169754	0.000151109	0.000254871	3.77E-05	0.000393571	0.000146751	0.00010839	0.000123689	0.000231584	0.000125787	0.000146735	8.13E-05	0.000293001	0.000253347	0.000165893	4.73E-05	0.00015209	8.36E-05	0.000122175	6.21E-05	0.000460021	0.000146024	0.000148716	5.85E-05	0.000303172	0.000134215	0.000229336	0.000133884	0.001924785
Oceanibacterium	9.47E-05	9.11E-05	0.000104813	0.000256443	5.65E-05	0.000115262	0.000157618	0.000306656	6.43E-05	0.000189891	0.000119747	0.000395159	0.000143744	0.00015668	0.00029132	0.000267082	8.98E-05	0.000110589	0.000201067	0.00011615	0.000113169	0.000270406	0.000164433	0.000247868	0.000177742	0.000220126	0.000307106	0.000281737	0.000127981	0.000314468	0.00029347	0.000318305	0.00013628	0.000483663	0.000227011	0.000330815	9.81E-05	0.000195114	0.00033833	0.000116918	0.00012739	0.000232557	0.000234815	0.000157368	0.000180737	0.000234876	0.000185233	0.000180453	0.000209026
Candidatus Paracaedibacter	7.11E-05	4.56E-05	2.99E-05	4.88E-05	3.48E-05	4.25E-05	3.68E-05	0	5.93E-05	5.63E-05	2.99E-05	2.32E-05	5.99E-05	5.48E-05	4.99E-05	3.34E-05	1.80E-05	5.53E-05	6.12E-05	1.09E-05	6.29E-05	0.00012725	5.76E-05	3.23E-05	8.25E-05	2.67E-05	7.23E-05	4.12E-05	4.27E-05	6.29E-05	5.71E-05	4.74E-05	5.45E-05	5.37E-05	6.98E-05	2.36E-05	7.36E-05	5.02E-05	7.52E-05	1.10E-05	6.37E-05	2.16E-05	7.83E-05	3.60E-05	4.08E-05	5.03E-05	4.41E-05	4.66E-05	6.97E-05
Candidatus Odyssella	3.55E-05	2.28E-05	9.98E-06	0	8.69E-06	3.03E-05	3.15E-05	2.23E-05	1.48E-05	1.41E-05	8.55E-06	2.32E-05	0	3.13E-05	3.33E-05	2.00E-05	2.40E-05	1.23E-05	1.75E-05	7.26E-06	2.51E-05	3.98E-05	4.93E-05	1.62E-05	2.54E-05	1.33E-05	1.81E-05	2.06E-05	1.83E-05	7.86E-06	2.45E-05	3.39E-05	0	2.30E-05	1.75E-05	2.36E-05	9.81E-06	5.57E-06	9.40E-06	1.10E-05	2.12E-05	3.24E-05	3.91E-05	0	1.17E-05	8.39E-06	2.65E-05	5.82E-06	2.61E-05
Candidatus Finniella	5.92E-06	1.14E-05	9.98E-06	1.22E-05	4.35E-06	3.03E-05	1.05E-05	1.12E-05	1.48E-05	7.03E-06	8.55E-06	0	1.80E-05	1.57E-05	8.32E-06	1.34E-05	1.20E-05	1.84E-05	1.75E-05	3.63E-06	1.89E-05	3.18E-05	4.93E-05	1.62E-05	1.27E-05	6.67E-06	3.61E-05	0	1.83E-05	7.86E-06	1.63E-05	6.77E-06	1.36E-05	2.30E-05	8.73E-06	2.36E-05	1.47E-05	2.79E-05	2.82E-05	7.31E-06	1.42E-05	1.08E-05	7.83E-06	4.50E-06	1.17E-05	0	8.82E-06	5.82E-06	2.61E-05
Caedimonas	4.74E-05	2.85E-05	1.50E-05	1.22E-05	1.30E-05	6.07E-06	1.05E-05	5.58E-06	4.94E-06	7.03E-06	8.55E-06	0	2.99E-05	1.57E-05	1.66E-05	2.00E-05	1.20E-05	1.84E-05	1.75E-05	1.09E-05	1.89E-05	3.18E-05	1.64E-05	5.39E-06	5.08E-05	3.34E-05	1.81E-05	1.37E-05	6.09E-06	2.36E-05	3.26E-05	3.39E-05	0	4.61E-05	8.73E-06	7.88E-06	1.96E-05	1.67E-05	1.88E-05	7.31E-06	2.83E-05	1.08E-05	1.57E-05	0	2.33E-05	3.36E-05	0	0	4.35E-05
Candidatus Nucleicultrix	3.55E-05	5.70E-06	4.99E-06	1.22E-05	0	6.07E-06	1.05E-05	5.58E-06	1.48E-05	1.41E-05	1.28E-05	1.55E-05	1.20E-05	3.92E-05	8.32E-06	2.00E-05	2.40E-05	1.84E-05	4.37E-05	3.63E-06	6.29E-06	7.95E-06	2.47E-05	5.39E-06	3.17E-05	6.67E-06	9.03E-06	0	3.66E-05	0	4.08E-05	6.77E-06	6.13E-05	1.54E-05	8.73E-06	0	4.91E-06	5.57E-06	3.76E-05	1.10E-05	2.12E-05	2.16E-05	3.13E-05	1.35E-05	1.75E-05	5.87E-05	2.65E-05	5.82E-06	4.35E-05
Emcibacter	0.000165812	0.000113928	6.99E-05	4.27E-05	4.35E-05	8.49E-05	9.46E-05	5.58E-05	0.000103811	0.000126594	3.42E-05	7.75E-05	7.79E-05	9.40E-05	0.000116528	8.01E-05	0.000119786	0.000122877	0.000183582	3.27E-05	0.000119456	8.75E-05	0.000139768	0.000123934	0.000444354	9.34E-05	0.000153553	0.000109946	0.000176736	9.43E-05	8.15E-05	6.77E-05	0.000442909	0.000184253	0.000130968	8.66E-05	0.000127559	8.36E-05	9.40E-05	4.75E-05	0.000169854	8.65E-05	0.000125235	4.05E-05	0.000116604	0.00020971	9.70E-05	0.000122242	0.000243864
Magnetococcus	0.000106593	2.85E-05	2.99E-05	3.05E-05	3.48E-05	4.25E-05	2.63E-05	0	4.94E-05	3.52E-05	2.99E-05	3.10E-05	2.99E-05	5.48E-05	3.33E-05	6.01E-05	5.99E-05	2.46E-05	6.12E-05	3.63E-06	8.80E-05	2.39E-05	6.58E-05	1.08E-05	6.35E-05	2.00E-05	7.23E-05	1.37E-05	3.66E-05	5.50E-05	2.45E-05	4.06E-05	5.45E-05	6.14E-05	3.49E-05	2.36E-05	2.45E-05	5.57E-06	5.64E-05	1.10E-05	7.08E-05	3.79E-05	3.91E-05	1.80E-05	2.92E-05	5.03E-05	7.94E-05	1.16E-05	0.000104513
Magnetofaba	1.18E-05	2.85E-05	4.49E-05	5.50E-05	1.74E-05	6.07E-05	5.25E-05	3.90E-05	1.48E-05	4.92E-05	2.57E-05	0.000100727	4.19E-05	0.000133178	5.83E-05	6.68E-05	4.79E-05	9.83E-05	8.74E-05	2.90E-05	3.14E-05	6.36E-05	5.76E-05	7.54E-05	3.81E-05	4.00E-05	0.00010839	9.62E-05	4.27E-05	0.000125787	0.000105975	6.10E-05	6.81E-05	0.000115158	0.000113505	9.45E-05	3.43E-05	3.34E-05	8.46E-05	1.83E-05	8.49E-05	3.24E-05	5.48E-05	4.05E-05	4.08E-05	5.03E-05	0.000105847	7.57E-05	7.84E-05
Minwuia	0.000130281	0.000256339	0.00026952	0.000354136	5.21E-05	0.000436782	0.000299474	0.00039029	0.000133472	0.000274287	0.000226664	0.000511382	0.000161712	0.000305525	0.000774078	0.000467393	0.000101818	0.000552944	0.000961623	0.000326673	0.000132031	0.000381749	0.000739949	0.000404132	0.00018409	0.000880505	0.000659374	0.000487885	0.000536301	0.001407244	0.002690144	0.00146285	0.000333885	0.000898231	0.001012817	0.000677384	9.32E-05	0.000897526	0.000413514	0.000401904	0.000452943	0.000773387	0.000383532	0.000278767	0.000244869	0.000276818	0.00044103	0.000692706	0.00030483
Alteromonas	0.049767271	0.089524862	0.026622612	0.020478816	0.037267971	0.080349668	0.031182027	0.009673606	0.049186811	0.048443247	0.014818711	0.005369512	0.036822309	0.084395491	0.013042791	0.04653228	0.025598179	0.13926827	0.012623481	0.14912252	0.012159392	0.045292953	0.010712818	0.031780928	0.007725415	0.119381779	0.010134494	0.004707063	0.006252781	0.071604337	0.010948072	0.010388942	0.009491881	0.017895529	0.011298152	0.012500098	0.024932909	0.211069115	0.01212349	0.107439979	0.007431103	0.153119778	0.01588134	0.091669364	0.019898554	0.023244304	0.013804236	0.035752954	0.016164713
Aestuariibacter	0.025487665	0.005873004	0.001172912	0.000549521	0.017502086	0.004646874	0.001171625	0.000630039	0.018310347	0.003847046	0.000508925	0.000619857	0.062923744	0.002914241	0.000607609	0.00054084	0.026724164	0.00335453	0.000463327	0.000537195	0.021671885	0.001344075	0.000443969	0.001126181	0.005751212	0.002254626	0.000532919	0.000109946	0.003595654	0.001139946	0.000578789	0.000128677	0.004292811	0.000591144	0.000532602	0.000181161	0.059310101	0.002034764	0.000535689	0.000442095	0.005244236	0.00209842	0.000430495	0.000337218	0.00678055	0.000872395	0.000511595	0.000622853	0.012262886
Marinobacter	0.016113368	0.039891996	0.069636048	0.07515005	0.024997393	0.037860497	0.056442885	0.189134338	0.015220723	0.059836694	0.044498901	0.054121275	0.014332431	0.019490948	0.019651582	0.080878965	0.022483754	0.025072958	0.023192587	0.090364966	0.010776214	0.013933846	0.016270657	0.108759962	0.01307036	0.021018717	0.011778414	0.007771807	0.016338893	0.012217077	0.014673514	0.006914674	0.012149335	0.008391168	0.012764991	0.006836853	0.015370878	0.023608835	0.013185471	0.168021571	0.014522499	0.021260026	0.016883219	0.104623035	0.017315765	0.012582626	0.014192342	0.117073171	0.014126705
Paraglaciecola	0.001101465	0.00074623	0.000274511	0.000293078	0.000664801	0.000400383	0.000304727	0.000144965	0.000914529	0.000583738	0.000299368	0.000255691	0.00070075	0.000618885	0.00029132	0.000227019	0.000886413	0.000503794	0.000332197	0.000210522	0.000804758	0.000429468	0.000263093	0.000118545	0.000463398	0.000380218	0.000280008	0.000123689	0.00045098	0.00041667	0.000285318	0.000135449	0.000579189	0.000322442	0.000279398	0.000204791	0.000544579	0.000245287	0.00029134	0.000157108	0.000771419	0.000346131	0.000383532	0.000121399	0.000501399	0.000335537	0.000476312	0.000133884	0.000870944
Glaciecola	0.000917888	0.000569642	0.000249556	0.000195385	0.00062135	0.00047318	0.000288966	0.000172843	0.000835434	0.000443078	0.000183897	0.000240195	0.000592942	0.000564047	0.000199762	0.000260404	0.000610906	0.000387061	0.000279745	0.000137929	0.000635004	0.000334031	0.000271315	0.000113157	0.000342787	0.000206785	0.000289041	0.000130561	0.000377848	0.000235851	0.000244559	0.000176084	0.000558747	0.000291733	0.000270667	0.000133901	0.000446457	0.000239712	0.000244349	0.000120571	0.000481252	0.000248782	0.00025047	0.000112406	0.000367304	0.00031876	0.000370465	0.000122242	0.000844815
Catenovulum	0.000686935	0.000318999	0.000209627	0.000256443	0.000473617	0.000400383	0.000262696	0.000239749	0.000647585	0.00042198	0.000162514	0.000162712	0.000533049	0.000360363	0.000282996	0.000220342	0.000551014	0.000344054	0.000314713	0.000163336	0.000515548	0.000278359	0.000221985	0.000150876	0.000406267	0.000346866	0.000298073	0.000109946	0.000347377	0.000314468	0.000203799	0.000196401	0.000579189	0.000261024	0.000288129	0.000236297	0.000318898	0.000217413	0.000253747	0.000230182	0.000601565	0.00025419	0.000273951	0.000116902	0.000297341	0.000394256	0.000326362	0.000244485	0.000688045
Lacimicrobium	0.00063956	0.000296214	0.000164707	0.00011601	0.000278087	0.000254789	0.000194395	0.000161691	0.000504227	0.000358683	0.00011547	0.000224698	0.000383316	0.000383865	0.000191439	0.000253727	0.000467164	0.000331767	0.000262261	0.000156077	0.000446389	0.000270406	0.000238428	0.000150876	0.000285656	0.000206785	0.000252911	0.000185534	0.000255962	0.000306606	0.000228255	0.000108359	0.000320257	0.000261024	0.00021828	0.000126025	0.00030418	0.000156091	0.000206757	0.000105957	0.000523716	0.000178474	0.000164371	0.00010791	0.000338153	0.000343925	0.0002999	0.000186274	0.000644498
Salinimonas	0.000426374	0.000205071	0.000124778	0.000134327	0.000243326	0.00016986	0.00012084	8.36E-05	0.000474566	0.000225056	7.27E-05	0.000139468	0.000359359	0.000188016	9.16E-05	0.000120187	0.000275507	0.000141308	7.87E-05	0.000137929	0.000314359	0.000151109	9.87E-05	7.54E-05	0.00018409	8.67E-05	0.000180651	4.12E-05	0.000176736	0.000188681	0.000105975	9.48E-05	0.000177164	0.000168898	0.000130968	6.30E-05	0.000220775	0.000139367	8.46E-05	0.000116918	0.000233549	9.19E-05	0.000125235	0.000125895	0.000279851	0.000218099	0.000158771	6.99E-05	0.000513857
Bowmanella	0.000302015	0.000233553	4.49E-05	6.11E-05	0.000130353	0.00015166	8.41E-05	6.69E-05	0.000192793	0.000147693	7.27E-05	7.75E-05	0.000179679	7.83E-05	7.49E-05	5.34E-05	0.000185668	0.000141308	7.87E-05	8.71E-05	0.000257774	0.000119297	5.76E-05	7.54E-05	0.00012061	6.00E-05	9.03E-05	8.25E-05	9.75E-05	0.000172957	6.52E-05	8.13E-05	0.000177164	6.14E-05	0.000130968	8.66E-05	0.000103029	7.80E-05	7.52E-05	5.48E-05	0.000148622	8.11E-05	6.26E-05	4.50E-05	0.000134095	7.55E-05	0.000114668	8.15E-05	0.000278702
Aliiglaciecola	0.000302015	0.000216464	9.98E-05	7.33E-05	0.000282432	0.000115262	0.000168126	5.02E-05	0.000326264	0.000232089	9.41E-05	2.32E-05	0.000143744	0.00015668	5.83E-05	4.01E-05	0.000227593	9.22E-05	6.99E-05	3.99E-05	0.000119456	6.36E-05	4.11E-05	5.39E-06	7.62E-05	9.34E-05	8.13E-05	0	0.000146264	0.000102202	4.08E-05	2.03E-05	0.000143094	0.000107481	6.11E-05	4.73E-05	0.000103029	7.80E-05	7.52E-05	1.46E-05	0.000176931	5.95E-05	6.26E-05	3.15E-05	0.000221549	7.55E-05	6.17E-05	2.33E-05	0.000243864
Alishewanella	0.000242796	0.000176589	8.48E-05	4.27E-05	0.000156424	0.00016986	9.98E-05	0.00010036	0.00024717	0.000218023	7.70E-05	0.000170461	0.000275508	0.000125344	0.000124851	8.68E-05	0.00024556	0.000178171	9.62E-05	6.90E-05	0.000220051	0.000159062	7.40E-05	5.93E-05	0.000203133	0.000160092	0.000117423	6.87E-05	0.000164547	9.43E-05	0.000114127	0.000101587	0.000197606	6.91E-05	7.86E-05	0.000118148	0.000186433	7.25E-05	0.000159767	5.85E-05	0.000155699	7.57E-05	0.000101753	4.50E-05	0.000163246	0.000109049	0.000105847	3.49E-05	0.000209026
Aliagarivorans	0.00022503	0.000131018	6.99E-05	7.94E-05	0.000134698	9.71E-05	8.93E-05	9.48E-05	0.000168076	0.000168792	2.57E-05	0.000100727	0.000161712	0.000101842	5.83E-05	0.000120187	0.000185668	0.000122877	0.000157356	3.63E-05	0.000213764	9.54E-05	4.93E-05	5.93E-05	0.000171394	8.67E-05	7.23E-05	1.37E-05	0.000134075	0.000102202	8.15E-06	5.42E-05	0.000143094	6.14E-05	6.11E-05	5.51E-05	0.000137371	4.46E-05	6.58E-05	7.31E-05	0.000191086	5.41E-05	5.48E-05	5.40E-05	8.75E-05	6.71E-05	0.000105847	5.82E-05	0.000217736
Agarivorans	0.000183578	0.000136714	5.99E-05	5.50E-05	0.000126008	0.000139528	8.93E-05	5.58E-05	0.000192793	0.00014066	5.99E-05	0.000100727	0.000215615	0.000274189	0.000116528	8.68E-05	0.00025155	0.000135164	0.000104904	5.08E-05	0.000207477	0.000151109	7.40E-05	5.93E-05	0.000203133	0.000120069	0.000135488	4.12E-05	0.000109698	0.000165096	8.97E-05	4.06E-05	0.000190792	9.98E-05	0.000130968	7.88E-05	0.000127559	6.69E-05	0.000112777	4.75E-05	0.000268935	5.41E-05	8.61E-05	3.15E-05	0.000169076	0.000176157	0.000167591	4.66E-05	0.000452891
Gayadomonas	0.000153968	4.56E-05	2.99E-05	4.27E-05	6.08E-05	7.89E-05	2.63E-05	3.35E-05	0.000138415	9.85E-05	5.99E-05	3.10E-05	0.000155722	0.00011751	5.83E-05	4.01E-05	0.000143743	7.37E-05	0.000148614	2.18E-05	6.92E-05	0.000119297	8.22E-05	4.31E-05	7.62E-05	4.67E-05	0.000180651	1.37E-05	7.31E-05	9.43E-05	3.26E-05	6.77E-06	0.000163536	0.000115158	6.11E-05	7.09E-05	0.000117747	5.02E-05	6.58E-05	2.19E-05	0.000162777	2.70E-05	8.61E-05	1.35E-05	0.000104944	0.000150992	0.000123488	4.07E-05	0.000287411
Tamilnaduibacter	8.29E-05	6.27E-05	7.99E-05	6.72E-05	4.78E-05	0.000121328	4.20E-05	0.000133814	7.42E-05	7.74E-05	4.70E-05	0.000108475	6.59E-05	0.000148846	0.000149821	0.000140218	8.38E-05	0.000122877	7.87E-05	0.000101632	0.000113169	9.54E-05	0.000106882	0.00010238	5.71E-05	6.67E-05	0.00010839	0.000103074	7.31E-05	6.29E-05	8.15E-05	8.80E-05	5.45E-05	8.44E-05	5.24E-05	5.51E-05	4.91E-05	7.25E-05	9.40E-05	0.000135186	7.78E-05	4.87E-05	5.48E-05	9.44E-05	0.000104944	6.71E-05	5.29E-05	0.000104779	0.000130642
Mangrovitalea	7.11E-05	6.27E-05	7.49E-05	5.50E-05	7.39E-05	4.25E-05	7.88E-05	3.35E-05	6.43E-05	7.74E-05	5.56E-05	0.00013172	9.58E-05	9.40E-05	6.66E-05	8.01E-05	0.000125775	6.76E-05	6.99E-05	3.63E-05	0.000150892	7.16E-05	4.11E-05	9.16E-05	0.000158698	5.34E-05	6.32E-05	5.50E-05	9.75E-05	7.08E-05	2.45E-05	9.48E-05	0.000115838	8.44E-05	4.37E-05	7.09E-05	8.34E-05	2.79E-05	2.82E-05	6.94E-05	9.91E-05	4.33E-05	8.61E-05	4.05E-05	5.25E-05	6.71E-05	8.82E-05	8.73E-05	0.000113223
Pseudoalteromonas	0.014538155	0.046875801	0.03153387	0.108951697	0.012531285	0.019109208	0.025859804	0.069421368	0.018251026	0.023082279	0.041590756	0.044931893	0.007277018	0.014539871	0.028865602	0.040803381	0.006582218	0.02330968	0.013663782	0.030993993	0.00682787	0.012589771	0.017347694	0.111535001	0.005224335	0.014094748	0.009258339	0.002432555	0.004016162	0.011879024	0.00851879	0.007883135	0.006214354	0.005826987	0.007264345	0.013689459	0.004651003	0.029072036	0.004708425	0.102558669	0.006114736	0.02700364	0.018010332	0.059494263	0.004926539	0.007977385	0.007638638	0.067757145	0.010329391
Psychrosphaera	0.000207265	0.000108232	2.99E-05	6.72E-05	9.12E-05	5.46E-05	7.88E-05	7.81E-05	0.000123585	0.000105495	2.57E-05	3.87E-05	0.000113797	4.70E-05	4.99E-05	6.68E-05	8.38E-05	4.30E-05	4.37E-05	0.00011615	0.000182328	5.57E-05	4.11E-05	2.69E-05	7.62E-05	6.67E-05	1.81E-05	6.87E-06	7.31E-05	3.14E-05	3.26E-05	1.35E-05	7.50E-05	6.91E-05	5.24E-05	0	5.89E-05	3.34E-05	5.64E-05	0.000113264	0.000155699	1.62E-05	3.13E-05	3.60E-05	4.66E-05	5.03E-05	4.41E-05	5.24E-05	0.000200317
Algicola	7.70E-05	5.70E-05	3.99E-05	4.27E-05	5.65E-05	3.03E-05	4.20E-05	2.23E-05	0.000103811	0.000267254	2.14E-05	8.52E-05	9.58E-05	2.35E-05	1.66E-05	2.67E-05	0.000107807	5.53E-05	6.99E-05	3.63E-06	5.66E-05	5.57E-05	7.40E-05	2.69E-05	5.08E-05	6.67E-06	3.61E-05	2.75E-05	3.66E-05	8.65E-05	1.63E-05	2.71E-05	5.45E-05	3.84E-05	2.62E-05	3.15E-05	5.89E-05	5.02E-05	6.58E-05	1.46E-05	7.78E-05	3.79E-05	5.48E-05	2.25E-05	4.66E-05	3.36E-05	1.76E-05	1.75E-05	0.000113223
Shewanella	0.005821184	0.003503295	0.001706962	0.001618034	0.002789558	0.002547894	0.002117331	0.001667094	0.004211775	0.003586826	0.001347156	0.002215989	0.00358161	0.003768145	0.001931032	0.001869571	0.004749498	0.002881455	0.002605123	0.001190541	0.004564488	0.002759729	0.002154074	0.00140099	0.003427875	0.002661526	0.002321359	0.001216278	0.003034975	0.002712285	0.002037988	0.001842107	0.003883971	0.002341543	0.002444732	0.001504423	0.002958391	0.001605512	0.001842019	0.001399358	0.004239267	0.001709023	0.002269881	0.001007158	0.003358209	0.002843673	0.002469767	0.001472728	0.006654009
Parashewanella	0.000248718	6.27E-05	4.99E-05	2.44E-05	9.56E-05	0.000103129	5.78E-05	5.58E-05	0.000128528	0.000105495	5.13E-05	4.65E-05	6.59E-05	0.00011751	4.99E-05	4.01E-05	0.000137753	5.53E-05	2.62E-05	2.54E-05	0.00020119	7.95E-05	6.58E-05	2.69E-05	8.89E-05	4.00E-05	7.23E-05	2.06E-05	9.75E-05	8.65E-05	6.52E-05	3.39E-05	0.000129466	7.68E-05	0.000113505	0	8.34E-05	3.90E-05	3.76E-05	5.12E-05	0.000176931	4.87E-05	4.70E-05	3.15E-05	0.000104944	7.55E-05	9.70E-05	5.82E-06	0.000235155
Colwellia	0.002445726	0.001674746	0.000683783	0.000799858	0.001603344	0.001019158	0.000851135	0.000501801	0.001908152	0.001469895	0.000645779	0.000643102	0.001287703	0.001347445	0.000915576	0.000694412	0.001796784	0.001056738	0.000830492	0.000330303	0.001666101	0.001105482	0.000846831	0.000355636	0.001485412	0.001013915	0.00071357	0.000439784	0.00104213	0.001053467	0.000611396	0.000521479	0.001560403	0.000859845	0.001039011	0.000622248	0.00104991	0.000652239	0.00077064	0.000412865	0.001946241	0.00079502	0.000853162	0.000337218	0.001142724	0.001065329	0.000917342	0.000355085	0.002490899
Thalassotalea	0.001362027	0.000865855	0.000239574	0.000470146	0.000968959	0.000467114	0.000457091	0.000211871	0.001122151	0.000513408	0.000235218	0.00030218	0.000497113	0.000571881	0.00034126	0.00024705	0.000928338	0.000491506	0.000445843	0.000203263	0.00062243	0.000508999	0.00034531	0.000140099	0.000679227	0.000393559	0.000216781	9.62E-05	0.000499735	0.000330191	0.000252711	0.000182856	0.000749538	0.000345474	0.000419097	0.000196914	0.000407208	0.000267585	0.000300738	0.000171723	0.000955428	0.000367764	0.00036005	0.000157368	0.000594683	0.000452975	0.000379286	0.000145527	0.001088679
Thalassomonas	0.000450061	0.000210767	0.000104813	0.000109904	0.000191185	0.000200192	0.000141856	0.000178418	0.000266943	0.000274287	8.98E-05	0.000123971	0.000221605	0.000250687	0.000116528	0.000133541	0.000347378	0.000147452	0.000157356	9.80E-05	0.000276636	0.000198828	0.000164433	8.62E-05	0.000209481	0.000146751	0.000234846	5.50E-05	0.000243773	0.000220128	7.34E-05	8.80E-05	0.000299815	0.000145867	0.000227011	6.30E-05	0.000225682	7.25E-05	0.000140971	7.31E-05	0.000339708	0.000118983	0.000148716	8.54E-05	0.000227379	0.000234876	0.000246977	0.000104779	0.000592242
Litorilituus	0.000124359	0.000102535	3.99E-05	3.05E-05	0.000112973	3.64E-05	5.78E-05	3.90E-05	0.000108755	8.44E-05	2.99E-05	5.42E-05	4.79E-05	4.70E-05	4.99E-05	4.67E-05	9.58E-05	7.37E-05	4.37E-05	3.27E-05	6.92E-05	3.18E-05	3.29E-05	1.08E-05	5.71E-05	6.00E-05	3.61E-05	2.06E-05	7.31E-05	4.72E-05	3.26E-05	2.03E-05	7.50E-05	5.37E-05	8.73E-05	1.58E-05	6.87E-05	5.02E-05	3.76E-05	7.31E-06	0.000113236	6.49E-05	6.26E-05	1.35E-05	7.58E-05	7.55E-05	7.94E-05	2.91E-05	0.00015677
Idiomarina	0.00319188	0.001959567	0.002635309	0.001746256	0.001533822	0.002092913	0.003446573	0.000903242	0.002758416	0.002461547	0.002172556	0.001255211	0.002299897	0.002123009	0.001598096	0.001762738	0.002461594	0.00183086	0.001966955	0.000802163	0.002659474	0.001622434	0.001504563	0.000781322	0.002088465	0.001267393	0.001345846	0.000934541	0.001352941	0.001556616	0.001410288	0.000792377	0.002391709	0.001274413	0.001449377	0.000834915	0.001628832	0.001165111	0.001503689	0.000551705	0.002392107	0.0013034	0.00210551	0.000571023	0.001626632	0.001635741	0.001949352	0.00203155	0.003109269
Aliidiomarina	0.00098895	0.000512677	0.000249556	0.000244232	0.000490997	0.000412516	0.000346759	0.000223023	0.000706906	0.00054154	0.000239494	0.000379662	0.000557006	0.000509209	0.00031629	0.00029379	0.000604917	0.000442356	0.000472069	0.000199633	0.000628717	0.000501046	0.000369975	0.000193983	0.000571312	0.000400229	0.000316138	0.000185534	0.000463169	0.000440255	0.000269014	0.000270898	0.000606445	0.000376182	0.00036671	0.000259926	0.000515143	0.000217413	0.000319534	0.000189991	0.000672338	0.000281232	0.00036005	0.000130391	0.000466418	0.000595578	0.000352824	0.000186274	0.000879653
Ferrimonas	0.000621795	0.000518374	0.000294476	0.000439617	0.000317193	0.000260856	0.000278458	0.000384714	0.000459736	0.000499342	0.000201004	0.000658598	0.000640857	0.000485707	0.000382877	0.000340529	0.000802563	0.000239609	0.000524521	0.000221412	0.000521835	0.000341984	0.000254871	0.000280198	0.000653835	0.000286831	0.000469691	0.000261122	0.000341282	0.000385223	0.00041575	0.000345395	0.000545119	0.000314765	0.000261936	0.000425334	0.000603453	0.000289884	0.000404116	0.000215567	0.00053787	0.000167657	0.00036005	0.000170857	0.000314832	0.000360702	0.000388106	0.000267769	0.000557404
Paraferrimonas	0.000248718	0.000136714	7.99E-05	5.50E-05	3.04E-05	7.89E-05	8.41E-05	7.81E-05	0.000163132	0.000161759	5.13E-05	4.65E-05	0.000167701	0.000141012	7.49E-05	8.01E-05	0.000149732	0.00012902	8.74E-05	3.63E-05	0.000213764	9.54E-05	5.76E-05	3.77E-05	0.00015235	6.67E-05	8.13E-05	4.12E-05	0.000152358	3.93E-05	4.89E-05	6.77E-05	0.000149908	9.98E-05	6.11E-05	7.88E-05	9.81E-05	5.02E-05	0.000112777	3.29E-05	0.000184008	8.65E-05	0.000101753	4.05E-05	9.33E-05	0.000100661	0.000123488	4.07E-05	0.000261283
Psychromonas	0.000692857	0.000495588	0.000164707	0.000134327	0.00039106	0.000291188	0.000210157	0.000278778	0.000524	0.000330551	0.000192451	0.000240195	0.000425241	0.000454371	0.00029132	0.000253727	0.000616896	0.000405493	0.000375907	0.000141558	0.000647579	0.000413562	0.00019732	0.000107768	0.000431658	0.000360207	0.000289041	0.000164919	0.000536301	0.000345915	0.000326078	0.000243808	0.000613259	0.000337796	0.000357979	0.00025205	0.000299273	0.000250861	0.000394718	9.86E-05	0.000544948	0.000210924	0.00030526	0.000121399	0.000501399	0.000486528	0.00044103	0.000128063	0.000653208
Corallincola	0.000112515	0.000119625	4.99E-05	1.22E-05	8.26E-05	7.28E-05	4.73E-05	2.23E-05	0.000103811	5.63E-05	2.99E-05	4.65E-05	0.000131765	7.83E-05	1.66E-05	6.68E-05	0.000101818	0.000122877	3.50E-05	4.36E-05	0.000132031	9.54E-05	7.40E-05	3.77E-05	0.000101567	8.67E-05	6.32E-05	2.06E-05	0.000103604	2.36E-05	3.26E-05	4.06E-05	0.000109024	7.68E-05	6.98E-05	0.000118148	9.81E-05	3.90E-05	2.82E-05	3.65E-05	7.78E-05	2.16E-05	4.70E-05	2.70E-05	6.41E-05	0.000134215	6.17E-05	2.33E-05	0.00014806
Moritella	0.00041453	0.000290517	0.000104813	0.000164856	0.000243326	0.000175926	0.000204903	0.000117087	0.000257057	0.000295386	9.41E-05	8.52E-05	0.000329412	0.000313359	0.000124851	0.000146895	0.000407271	0.000233465	0.000122388	7.99E-05	0.000383518	0.000198828	0.000115103	5.39E-05	0.000253917	0.000160092	9.03E-05	6.18E-05	0.000219396	0.000235851	0.000203799	0.000155766	0.000402025	0.000268702	0.00014843	0.000149655	0.000191339	0.000122643	0.000169165	6.58E-05	0.000325553	0.000162249	0.000180025	5.85E-05	0.000291511	0.000251653	0.000220515	9.90E-05	0.000365796
Motilimonas	0.000153968	0.000102535	5.49E-05	6.72E-05	5.65E-05	3.03E-05	3.15E-05	2.79E-05	9.89E-05	5.63E-05	1.71E-05	3.87E-05	0.000101818	0.000109676	2.50E-05	4.67E-05	0.0001677	4.92E-05	3.50E-05	2.18E-05	0.000176041	0.000119297	5.76E-05	4.31E-05	0.000126958	6.00E-05	6.32E-05	4.12E-05	8.53E-05	3.93E-05	4.08E-05	2.71E-05	8.18E-05	2.30E-05	6.98E-05	2.36E-05	6.87E-05	2.79E-05	3.76E-05	2.19E-05	0.000155699	3.24E-05	4.70E-05	2.70E-05	7.58E-05	4.19E-05	4.41E-05	3.49E-05	0.000113223
Oleibacter	0.008983454	0.009490228	0.004302342	0.002216401	0.007647386	0.007661882	0.009357235	0.017747025	0.011157249	0.013510377	0.003117703	0.004339	0.003815194	0.003916991	0.004136737	0.010583106	0.004048753	0.005713759	0.002570155	0.01383278	0.00173526	0.001741731	0.001964976	0.010615196	0.001834548	0.002688208	0.002059416	0.004116103	0.001621091	0.003396253	0.002576017	0.003406544	0.002323569	0.001489375	0.003309119	0.003323908	0.006839133	0.004342688	0.00207697	0.018363373	0.002293026	0.004856653	0.002191609	0.014945506	0.002472015	0.001820287	0.003404751	0.011572268	0.002299291
Marinomonas	0.003464285	0.003884955	0.001108028	0.000628896	0.001738042	0.002735953	0.001387035	0.000998026	0.002837511	0.003312539	0.001227408	0.000929786	0.002599363	0.002859404	0.001115338	0.001215221	0.003413889	0.002641846	0.00159979	0.000620678	0.003709432	0.002195058	0.001570336	0.000657388	0.0024376	0.002468082	0.001616822	0.000872696	0.002114732	0.002256307	0.001247249	0.001090365	0.003004967	0.001589178	0.001711312	0.000913681	0.001820171	0.002893267	0.000996194	0.000588242	0.002972441	0.001546774	0.001424546	0.000463113	0.001918144	0.002415864	0.001861146	0.000750917	0.004380846
Marinobacterium	0.00293724	0.00173171	0.000738685	0.002173661	0.00164245	0.001571202	0.00095096	0.001098386	0.002259133	0.00225759	0.000744143	0.001309448	0.003270166	0.001472789	0.001065397	0.001422209	0.004372174	0.001234909	0.001416208	0.000794904	0.006211727	0.001678106	0.001101702	0.000781322	0.0033517	0.001480849	0.001219391	0.000900183	0.002230524	0.001171393	0.000937475	0.000846557	0.002711966	0.000936617	0.00117871	0.000921557	0.001977167	0.00081948	0.000902213	0.000880536	0.002618579	0.000757162	0.00091578	0.00049009	0.001288479	0.000973056	0.001137857	0.000896443	0.002377676
Neptuniibacter	0.00236282	0.001184854	0.000169698	8.55E-05	0.001820599	0.001104088	0.00029422	0.000139389	0.001977359	0.00129407	0.000256601	9.30E-05	0.001545243	0.000595383	0.000233056	0.000206988	0.002347797	0.000737259	0.000209809	8.71E-05	0.002125064	0.000890748	0.00024665	9.70E-05	0.00262169	0.000880505	0.000334203	6.87E-05	0.002065977	0.000393085	0.000195647	0.000128677	0.002214545	0.000445277	0.000410366	0.000149655	0.001054816	0.000323332	0.000169165	4.38E-05	0.002250563	0.00031909	0.000172198	5.40E-05	0.001008629	0.000570412	0.00044985	0.000145527	0.001872529
Bacterioplanes	0.001906837	0.002768458	0.000254547	0.001282216	0.00039106	0.000400383	0.000236426	0.002090837	0.000904642	0.000590771	0.000248048	0.000658598	0.000503102	0.000360363	0.000382877	0.009441332	0.000628874	0.000608239	0.000201067	0.000308524	0.00057842	0.000508999	0.00019732	0.000382578	0.000355483	0.000253479	0.000153553	0.000810852	0.000304716	0.000353776	0.000269014	0.000650155	0.000483793	0.00029941	0.000209548	0.000181161	0.000534767	0.000117069	0.000845825	0.000515168	0.000445866	0.000210924	0.000226988	0.000283263	0.000309002	0.000343925	0.000423389	0.000646138	0.002386385
Neptunomonas	0.001764713	0.00074623	0.000319431	0.00034803	0.00082557	0.000661239	0.000357267	0.000367987	0.001379208	0.000956487	0.000209558	0.000325425	0.001898613	0.000658055	0.00036623	0.000253727	0.001970473	0.000509938	0.000437101	0.000283116	0.001666101	0.000628296	0.000435748	0.000269421	0.001618719	0.000767106	0.000406464	0.00021302	0.000981187	0.0003695	0.000260862	0.000277671	0.001294657	0.00049134	0.000288129	0.000236297	0.000863477	0.00027316	0.000244349	0.00017903	0.001203131	0.000351539	0.000344396	0.000188842	0.000652985	0.000503305	0.000432209	0.000133884	0.001358672
Thalassolituus	0.00140348	0.000831677	0.000219609	0.000146539	0.000512722	0.000612708	0.000262696	0.000657917	0.000815661	0.000815827	0.000295091	0.000162712	0.000658825	0.000775564	0.000233056	0.000627642	0.000724703	0.000700396	0.000428359	0.00048638	0.000672728	0.00046128	0.000254871	0.000193983	0.000431658	0.000313513	0.000415496	0.000261122	0.000426603	0.00046384	0.000220103	0.000182856	0.000538305	0.000337796	0.00051514	0.000307186	0.000883102	0.000217413	0.000169165	0.000778233	0.000608643	0.000265007	0.000328741	0.000292256	0.000536381	0.000511693	0.000626262	0.000459864	0.000975457
Amphritea	0.00140348	0.000956998	0.000229591	0.000238126	0.001077586	0.000709771	0.000252188	0.000356836	0.001146868	0.00089319	0.000162514	0.000278936	0.000748664	0.000470039	0.000274673	0.000333852	0.001724912	0.000565232	0.000375907	0.00011615	0.001282583	0.000548764	0.000337088	9.16E-05	0.001650458	0.000700402	0.000225813	0.00021302	0.001359035	0.000471702	0.000277166	0.000230263	0.001465007	0.000475986	0.000384172	0.00022842	0.000799698	0.000284309	0.000216155	0.000189991	0.001408371	0.000324498	0.000344396	9.44E-05	0.000548041	0.000511693	0.000344003	0.000203737	0.001315125
Oceanospirillum	0.001362027	0.001156372	0.000274511	0.000280866	0.001638105	0.00055811	0.000288966	0.00064119	0.001196302	0.003017153	0.000307921	0.000294432	0.000742675	0.000446537	0.000382877	0.000387268	0.001006199	0.000675821	0.000349681	0.000206893	0.001106542	0.000564671	0.000320645	0.000231702	0.000958535	0.000513628	0.000361301	0.000281737	0.000700848	0.000597489	0.000277166	0.000270898	0.000824492	0.000468309	0.000471484	0.000189037	0.000603453	0.000312183	0.000310136	0.000401904	0.000962505	0.000297456	0.000328741	0.000112406	0.000483909	0.000595578	0.000423389	0.000267769	0.00122803
Oceanobacter	0.001202137	0.000563945	0.000194654	0.000164856	0.000590934	0.000339719	0.00024168	0.000462772	0.000860151	0.000886157	0.000218111	0.000224698	0.000940322	0.000376031	0.000166468	0.000600933	0.000904381	0.000466931	0.000148614	0.000646086	0.000590994	0.000190875	0.000180876	0.000242479	0.000355483	0.0008138	0.000162585	0.000426041	0.000518018	0.000330191	0.000195647	0.000250581	0.000565561	0.000268702	0.000288129	0.000283556	0.000883102	0.00017839	0.000150369	0.001125332	0.000601565	0.000275823	0.000219161	0.000211323	0.000443097	0.000285206	0.000423389	0.000488969	0.000505147
Marinospirillum	0.000805372	0.000353178	0.000169698	0.000177068	0.000278087	0.000266922	0.000315235	0.000217447	0.000543774	0.000548573	0.000205281	0.00030218	0.000622889	0.000462205	0.000282996	0.000327175	0.000766628	0.000374773	0.000419617	0.000166966	0.000905353	0.000453327	0.00034531	0.000140099	0.00045705	0.000253479	0.000460659	0.000206149	0.000420509	0.000306606	0.000260862	0.000284443	0.000660957	0.000368505	0.000558796	0.000267803	0.000466082	0.000256436	0.000234951	0.000215567	0.000644029	0.000302865	0.000328741	0.000170857	0.000466418	0.000486528	0.00044985	0.000244485	0.000958038
Nitrincola	0.000752076	0.000375963	0.000114796	0.000128222	0.000351954	0.000279055	0.000194395	0.000122662	0.000598151	0.000429012	0.000153961	0.00021695	0.000461177	0.000462205	0.000258026	0.000287113	0.000766628	0.000356342	0.000305971	8.71E-05	0.000704163	0.000508999	0.000271315	0.000140099	0.0006094	0.000353536	0.000307106	0.000144304	0.000481452	0.00032233	0.000130431	0.000128677	0.000599631	0.000337796	0.000323054	0.000173284	0.000367959	0.000150517	0.000234951	0.000142493	0.000559102	0.00025419	0.000352223	7.64E-05	0.000460588	0.000402644	0.000264618	0.000151348	0.000870944
Oleispira	0.00047967	0.000364571	0.000109805	0.00011601	0.000238981	0.000157727	0.00012084	0.000312232	0.000242227	0.000858025	0.000106917	6.20E-05	0.000197647	0.000250687	0.000149821	0.000100156	0.00024556	0.000172027	6.12E-05	4.36E-05	0.0002452	0.000151109	6.58E-05	3.23E-05	0.000139654	0.000233467	7.23E-05	4.81E-05	0.000158453	0.000157234	0.000122279	4.74E-05	0.000272559	0.000138189	0.000130968	0.000110272	0.000181526	5.57E-05	7.52E-05	0.000116918	0.000233549	0.000102758	0.000148716	4.05E-05	0.000134095	0.00020971	0.000123488	5.24E-05	0.000339668
Motiliproteus	0.000426374	0.000273428	9.98E-05	0.000146539	0.000247671	0.000279055	0.000157618	0.000144965	0.000331208	0.000429012	0.000132577	0.000162712	0.000383316	0.000235019	9.99E-05	0.00018028	0.000796574	0.000264185	0.000209809	0.000134299	0.000477825	0.000318124	0.00014799	0.000134711	0.000482442	0.000353536	0.000153553	0.000123689	0.000542395	0.000227989	0.000122279	0.000135449	0.000470165	0.000268702	0.000270667	0.000141778	0.00032871	0.000156091	0.000169165	6.21E-05	0.000481252	0.000129799	0.000133062	6.74E-05	0.00025653	0.000218099	0.00029108	0.000122242	0.000513857
Bermanella	0.000349389	0.000262035	8.48E-05	4.88E-05	0.000243326	0.000218391	8.41E-05	0.000161691	0.00027683	0.000344617	9.84E-05	3.87E-05	0.000203637	0.000250687	0.000108204	0.000100156	0.000191657	0.000147452	0.000139872	5.44E-05	0.000119456	8.75E-05	7.40E-05	2.16E-05	0.000139654	0.000153421	5.42E-05	6.87E-05	0.000121887	0.000165096	6.52E-05	4.74E-05	0.000183978	0.000130512	9.60E-05	3.94E-05	0.000166808	7.80E-05	5.64E-05	6.21E-05	0.000184008	0.000102758	8.61E-05	0.000139383	0.000128265	0.000167768	0.000123488	5.82E-05	0.000191608
Pseudospirillum	0.000106593	6.84E-05	6.49E-05	2.44E-05	5.21E-05	6.07E-05	5.78E-05	3.90E-05	7.91E-05	9.14E-05	5.56E-05	3.10E-05	5.99E-05	7.83E-05	6.66E-05	6.68E-05	0.000113796	7.37E-05	3.50E-05	1.45E-05	8.80E-05	0.000111344	3.29E-05	1.62E-05	7.62E-05	7.34E-05	7.23E-05	1.37E-05	3.66E-05	7.86E-05	4.08E-05	2.71E-05	0.000163536	3.84E-05	3.49E-05	3.94E-05	4.91E-05	5.02E-05	2.82E-05	3.65E-06	9.91E-05	4.33E-05	7.83E-06	1.35E-05	2.92E-05	4.19E-05	6.17E-05	3.49E-05	0.000104513
Oleiphilus	0.021117336	0.017186085	0.004457066	0.002588854	0.02260324	0.007121971	0.009893135	0.010967138	0.031375748	0.025093715	0.003720715	0.00377338	0.019333509	0.007136758	0.002713433	0.006603591	0.016979607	0.016901668	0.002736253	0.000352081	0.018767211	0.007682703	0.001932089	0.001481817	0.036125993	0.005309711	0.001689082	0.000852081	0.023505823	0.007507921	0.001923861	0.000853329	0.025927213	0.002671662	0.001501764	0.001370521	0.027287847	0.009376638	0.00178563	0.000515168	0.032222678	0.004018367	0.001737633	0.000499083	0.028253265	0.008556186	0.001905249	0.001897666	0.020118797
Alcanivorax	0.007337179	0.029723895	0.174409551	0.025571044	0.009389773	0.016919232	0.130249982	0.030437013	0.011933363	0.051797984	0.119550435	0.064767321	0.005264608	0.015730636	0.051971401	0.021573511	0.004462013	0.025552176	0.051193286	0.186875011	0.003483094	0.00977437	0.034892707	0.029145989	0.006881142	0.016309351	0.025679472	0.017763149	0.002803391	0.009756366	0.040392924	0.027584199	0.011222633	0.004383675	0.027040478	0.008561819	0.004498913	0.025861012	0.030430901	0.030343774	0.006114736	0.023563961	0.038400125	0.103872163	0.0080632	0.005100158	0.028111245	0.014354735	0.005295337
Ketobacter	0.003357692	0.002751369	0.000993232	0.000781541	0.00165983	0.00225064	0.001749556	0.001271229	0.004389738	0.001920007	0.00159948	0.00143342	0.007486644	0.009110921	0.002530318	0.001756061	0.004707573	0.004196234	0.005656089	0.000664235	0.002125064	0.003260774	0.002252734	0.001077685	0.002780387	0.001447497	0.006539549	0.000783365	0.003589559	0.004905699	0.002290699	0.001279993	0.005042349	0.003876981	0.006757937	0.00192188	0.006250399	0.002140683	0.001466097	0.000862267	0.007813274	0.001914538	0.003475266	0.00151973	0.007404384	0.006987552	0.005477591	0.002217824	0.015607309
Marinicella	0.000337546	0.000307606	0.000603925	8.55E-05	0.000121663	0.000309387	0.000357267	6.13E-05	0.000227396	0.000400881	0.000265154	0.000123971	0.000185669	0.000634553	0.00031629	0.000106833	0.000437217	0.000509938	0.000218551	6.17E-05	0.00095565	0.000493093	0.000180876	0.000129322	0.000418962	0.000687061	0.00010839	0.000158047	0.000286433	0.000149372	0.000179343	0.000108359	0.000586003	0.000138189	0.000244473	0.000181161	0.000338522	0.000250861	0.000328932	4.02E-05	0.000396325	0.000162249	0.000258297	4.95E-05	0.000361474	0.000293595	0.000194053	4.07E-05	0.000574823
Halomonas	0.005998839	0.006858484	0.013815409	0.006319492	0.002707001	0.006030017	0.014826568	0.005057038	0.004231549	0.009431242	0.010640391	0.007306566	0.006258834	0.006713723	0.008173593	0.007157785	0.006953553	0.005910362	0.009965906	0.011125025	0.008431099	0.006680611	0.008016114	0.007075001	0.005535383	0.007317529	0.007641517	0.003951184	0.005070481	0.005432433	0.007092199	0.004761034	0.005825957	0.005013205	0.007124646	0.004859837	0.003993583	0.008094458	0.007321085	0.006583923	0.005732565	0.005251459	0.010073575	0.01927089	0.003935401	0.005578297	0.007347558	0.00850457	0.007159156
Salinicola	0.000527045	0.000404445	0.000519076	0.000525098	0.000173804	0.000400383	0.00050963	0.000457196	0.00029166	0.000520441	0.000380625	0.000821311	0.000485135	0.000477873	0.000665873	0.000694412	0.000473153	0.000516081	0.000585716	0.000395637	0.00053441	0.000493093	0.000534408	0.000668165	0.000647487	0.000526969	0.000541952	0.000419169	0.000597244	0.00051101	0.000619548	0.000535024	0.000408839	0.000537403	0.000488946	0.00070889	0.000407208	0.00036793	0.000808233	0.000365368	0.000474175	0.000367764	0.000571384	0.000328226	0.000349813	0.000562024	0.00059098	0.000430758	0.000452891
Kushneria	0.000325702	0.000227857	0.000259538	0.000341924	0.000134698	0.000260856	0.00029422	0.000301081	0.00027683	0.000316485	0.000171067	0.000511382	0.000443209	0.000462205	0.000399524	0.000367237	0.00041326	0.000331767	0.000428359	0.000192374	0.000402379	0.000381749	0.000312423	0.000317917	0.000393571	0.000260149	0.000379366	0.000247378	0.000322999	0.000361638	0.000309774	0.000243808	0.000354327	0.00029941	0.000314323	0.00027568	0.000260024	0.000217413	0.000328932	0.000197298	0.000417557	0.000232557	0.00036005	0.000229308	0.000233209	0.00031876	0.000379286	0.000337622	0.000522566
Cobetia	0.000124359	0.000113928	8.98E-05	0.000109904	3.04E-05	7.28E-05	7.36E-05	0.000111511	0.000143359	9.85E-05	9.84E-05	9.30E-05	0.000125776	0.000125344	9.99E-05	0.000133541	6.59E-05	0.000135164	0.000157356	8.35E-05	0.000182328	0.000159062	0.000106882	0.000167041	0.000107915	6.67E-05	0.000198716	9.62E-05	0.000115792	9.43E-05	9.78E-05	6.77E-05	0.000163536	0.000115158	0.000104774	9.45E-05	8.83E-05	7.25E-05	7.52E-05	0.000164415	0.000141545	3.79E-05	0.000148716	0.000202331	7.58E-05	9.23E-05	0.000167591	0.000122242	0.000130642
Chromohalobacter	0.000118437	0.000153803	0.000294476	0.000122116	6.95E-05	0.000139528	0.000330997	0.000122662	0.000163132	0.000218023	0.000222388	0.00021695	0.000203637	0.000203684	0.000224732	0.000166926	0.000209625	0.000165883	0.000375907	0.000112521	0.000188615	0.000190875	0.00019732	0.000183206	0.000177742	0.000100057	0.000261943	0.000137432	0.000146264	0.000125787	0.000220103	0.000196401	0.000129466	0.000161221	0.000305591	0.000212667	0.000122653	0.000111494	0.000263146	8.40E-05	0.000191086	9.19E-05	0.000383532	0.000125895	0.000134095	0.000167768	0.000255797	0.000151348	0.000243864
Aidingimonas	8.29E-05	0.000108232	0.000104813	4.88E-05	4.35E-05	4.85E-05	6.83E-05	3.35E-05	5.93E-05	7.03E-05	5.56E-05	7.75E-05	7.19E-05	8.62E-05	7.49E-05	6.01E-05	0.000113796	5.53E-05	0.000104904	5.81E-05	7.54E-05	3.98E-05	7.40E-05	5.93E-05	4.44E-05	3.34E-05	0.000126455	6.18E-05	8.53E-05	7.08E-05	0.000105975	4.74E-05	7.50E-05	5.37E-05	7.86E-05	5.51E-05	5.89E-05	4.46E-05	3.76E-05	2.56E-05	3.54E-05	3.79E-05	7.04E-05	2.70E-05	5.83E-05	0.000117438	6.17E-05	8.73E-05	0.000130642
Zymobacter	4.15E-05	2.28E-05	2.00E-05	2.44E-05	0	1.82E-05	3.68E-05	5.58E-06	1.98E-05	3.52E-05	2.57E-05	7.75E-06	3.59E-05	4.70E-05	3.33E-05	2.67E-05	2.40E-05	2.46E-05	1.75E-05	1.81E-05	4.40E-05	1.59E-05	1.64E-05	2.16E-05	1.90E-05	2.67E-05	1.81E-05	6.87E-06	3.05E-05	7.86E-06	2.45E-05	1.35E-05	1.36E-05	7.68E-06	1.75E-05	1.58E-05	3.43E-05	3.34E-05	5.64E-05	1.83E-05	4.25E-05	1.62E-05	2.35E-05	4.50E-06	5.83E-06	3.36E-05	8.82E-06	5.82E-06	4.35E-05
Candidatus Carsonella	5.92E-06	5.70E-06	4.99E-06	6.11E-06	0	6.07E-06	5.25E-06	0	1.48E-05	0	0	0	5.99E-06	0	0	0	5.99E-06	6.14E-06	0	0	2.51E-05	7.95E-06	0	5.39E-06	0	6.67E-06	0	0	1.22E-05	0	0	0	1.36E-05	0	1.75E-05	7.88E-06	4.91E-06	0	0	0	7.08E-06	0	7.83E-06	0	0	8.39E-06	8.82E-06	0	8.71E-06
Candidatus Evansia	5.92E-06	5.70E-06	0	0	0	0	5.25E-06	5.58E-06	0	0	4.28E-06	7.75E-06	2.40E-05	0	0	0	2.40E-05	1.23E-05	1.75E-05	0	3.77E-05	7.95E-06	8.22E-06	0	6.35E-06	6.67E-06	0	0	0	0	8.15E-06	0	0	0	0	7.88E-06	0	5.57E-06	0	0	7.08E-06	0	7.83E-06	0	5.83E-06	0	0	0	2.61E-05
Carnimonas	2.96E-05	4.56E-05	1.50E-05	3.05E-05	2.61E-05	1.82E-05	1.58E-05	3.90E-05	2.47E-05	3.52E-05	2.14E-05	4.65E-05	4.79E-05	2.35E-05	0	6.68E-05	3.59E-05	3.07E-05	2.62E-05	3.27E-05	3.77E-05	4.77E-05	4.11E-05	3.23E-05	4.44E-05	6.67E-06	5.42E-05	2.06E-05	2.44E-05	3.93E-05	8.15E-06	4.06E-05	2.73E-05	3.07E-05	0	2.36E-05	2.94E-05	2.23E-05	4.70E-05	1.83E-05	6.37E-05	3.79E-05	4.70E-05	1.35E-05	1.75E-05	6.71E-05	4.41E-05	4.07E-05	7.84E-05
Halovibrio	2.37E-05	7.97E-05	5.49E-05	5.50E-05	4.35E-05	6.07E-05	3.68E-05	5.02E-05	4.94E-05	7.03E-05	3.85E-05	6.97E-05	6.59E-05	0.00011751	4.16E-05	0.000100156	6.59E-05	5.53E-05	8.74E-05	4.72E-05	2.51E-05	7.95E-05	3.29E-05	3.23E-05	6.98E-05	2.00E-05	4.52E-05	2.06E-05	4.88E-05	6.29E-05	4.89E-05	4.06E-05	5.45E-05	7.68E-06	0.000139699	7.88E-05	6.87E-05	1.11E-05	5.64E-05	5.85E-05	7.78E-05	2.16E-05	3.91E-05	3.15E-05	8.16E-05	4.19E-05	1.76E-05	6.40E-05	6.97E-05
Halotalea	1.78E-05	4.56E-05	6.99E-05	0.000134327	3.04E-05	3.64E-05	7.88E-05	8.92E-05	3.46E-05	9.14E-05	5.13E-05	0.000100727	2.99E-05	3.92E-05	0.000108204	8.68E-05	4.19E-05	3.69E-05	0.000104904	4.36E-05	3.14E-05	7.95E-05	0.000115103	8.62E-05	5.71E-05	7.34E-05	8.13E-05	7.56E-05	9.14E-05	7.86E-05	9.78E-05	0.000121904	3.41E-05	7.68E-05	4.37E-05	0.000102395	3.92E-05	3.90E-05	0.000140971	2.92E-05	7.78E-05	5.95E-05	0.00010958	3.60E-05	2.92E-05	4.19E-05	0.000114668	0.000128063	3.48E-05
Saccharospirillum	0.006975945	0.004095723	0.000728703	0.000946397	0.008807529	0.0072433	0.00083012	0.000880939	0.007133323	0.003495397	0.000543139	0.000728332	0.003036583	0.002553878	0.000549345	0.000874692	0.001700955	0.003784597	0.001014075	0.001223208	0.00177927	0.002370026	0.000682397	0.00078671	0.000691923	0.002528116	0.000532919	0.000645933	0.00054849	0.003152541	0.000611396	0.000602748	0.000913074	0.001166933	0.000750882	0.000701014	0.002350032	0.000886377	0.000686058	0.00074535	0.001273903	0.003650602	0.000767063	0.000287759	0.001096082	0.002902392	0.000635083	0.000413295	0.000958038
Reinekea	0.00025464	0.000187982	8.48E-05	0.000134327	8.26E-05	0.000115262	7.88E-05	5.58E-05	0.000158189	0.00014066	4.28E-05	0.000162712	0.000215615	0.000125344	0.000108204	0.000153572	0.000287485	0.00012902	0.000244777	6.17E-05	0.00020119	0.000151109	0.000180876	7.54E-05	0.000647487	0.000100057	0.000234846	0.000109946	0.000231584	0.000188681	0.000122279	8.80E-05	0.000224862	0.000115158	0.000113505	0.000126025	0.000142278	6.69E-05	9.40E-05	0.000113264	0.000254781	0.000129799	0.000164371	0.000130391	0.000408116	0.000125826	0.000176412	0.0001106	0.000339668
Gynuella	8.88E-05	0.000136714	7.99E-05	3.05E-05	6.52E-05	0.000115262	5.25E-05	5.58E-05	9.89E-05	0.000182858	5.13E-05	0.000123971	0.000125776	0.000141012	9.16E-05	7.34E-05	0.000143743	0.000116733	0.00017484	4.72E-05	0.000138318	0.000135203	8.22E-05	5.93E-05	0.00015235	6.00E-05	0.000126455	0.000123689	0.000127981	5.50E-05	8.15E-05	6.10E-05	0.000149908	0.000122835	7.86E-05	8.66E-05	9.32E-05	3.34E-05	9.40E-05	4.02E-05	0.000134468	9.19E-05	0.000125235	5.40E-05	9.91E-05	9.23E-05	0.00014113	0.000122242	0.000200317
Endozoicomonas	0.001042247	0.000723445	0.000329414	0.000457934	0.000477962	0.000703704	0.000520138	0.000407016	0.000850264	0.000886157	0.000312198	0.000557871	0.000994226	0.001167263	0.000532699	0.000507455	0.001137963	0.00062667	0.000856718	0.000268598	0.001049958	0.00069192	0.000534408	0.000258644	0.00088236	0.00054031	0.000659374	0.000391683	0.000786168	0.000888372	0.000432053	0.000392802	0.001151563	0.00049134	0.000611183	0.000338692	0.000740824	0.000395803	0.000357126	0.000299601	0.001203131	0.000411031	0.00041484	0.000202331	0.000641325	0.000721404	0.000802674	0.000337622	0.001689631
Parendozoicomonas	0.00015989	9.68E-05	5.49E-05	5.50E-05	9.56E-05	0.000127395	7.36E-05	0.000105936	0.000153245	0.000133627	3.85E-05	0.00013172	9.58E-05	0.000141012	9.99E-05	9.35E-05	0.000173689	6.14E-05	0.000104904	5.08E-05	0.000100595	9.54E-05	8.22E-05	2.16E-05	0.000133306	8.00E-05	9.94E-05	3.44E-05	9.75E-05	3.93E-05	8.97E-05	9.48E-05	9.54E-05	6.14E-05	7.86E-05	0.000126025	7.36E-05	3.90E-05	6.58E-05	6.58E-05	0.000169854	6.49E-05	0.000101753	2.25E-05	8.75E-05	0.000125826	8.82E-05	2.33E-05	0.00014806
Hahella	0.000858669	0.000484195	0.000249556	0.000286972	0.000291122	0.000297254	0.000304727	0.000317807	0.000598151	0.000597804	0.000230941	0.000418404	0.000616899	0.000791232	0.000324613	0.000460716	0.00074866	0.000430068	0.0006032	0.000196004	0.000672728	0.000508999	0.000443969	0.000188595	0.000628444	0.000400229	0.000614212	0.000357324	0.000694753	0.000652521	0.000220103	0.000311533	0.000688212	0.000468309	0.000576258	0.000315062	0.000534767	0.00027316	0.00029134	0.000193645	0.000912964	0.000248782	0.000461803	0.00017985	0.000682136	0.000704627	0.000608621	0.0003318	0.001254159
Zooshikella	0.000242796	0.000125321	3.49E-05	3.66E-05	6.52E-05	5.46E-05	7.36E-05	3.90E-05	0.000177962	8.44E-05	3.42E-05	2.32E-05	9.58E-05	0.000188016	4.99E-05	4.01E-05	0.000155721	0.000135164	0.00013113	2.54E-05	0.000113169	0.000111344	0.000106882	3.77E-05	0.000177742	8.67E-05	6.32E-05	4.12E-05	0.000152358	0.000102202	2.45E-05	2.71E-05	8.86E-05	0.000107481	7.86E-05	6.30E-05	0.000132465	3.34E-05	8.46E-05	1.83E-05	0.000290167	4.87E-05	3.91E-05	1.35E-05	0.000122435	0.000117438	0.000132309	1.16E-05	0.000252574
Kangiella	0.00079945	0.000427231	0.000349378	0.00479915	0.000564864	0.000461048	0.000383536	0.000362412	0.001057887	0.000576705	0.000269431	0.006764191	0.000628878	0.000705058	0.000258026	0.002203423	0.001054113	0.000552944	0.000437101	0.002235894	0.000584707	0.000493093	0.000337088	0.001007635	0.0006094	0.000400229	0.000433561	0.000151176	0.000487546	0.0003695	0.000342382	0.000318305	0.000722282	0.000452954	0.000314323	0.000346569	0.000333616	0.000406953	0.000375922	0.002305469	0.000728956	0.000302865	0.000344396	0.003992662	0.002367071	0.000511693	0.000361645	0.000296874	0.000966747
Pleionea	0.000136203	7.97E-05	3.99E-05	0.000476252	8.69E-05	0.000121328	7.88E-05	0.000206296	0.000148302	8.44E-05	2.99E-05	0.000550123	0.000155722	0.000172348	9.99E-05	0.000106833	0.000215614	0.000104445	0.000166098	9.44E-05	0.000169754	0.000151109	0.000189098	5.39E-05	0.000107915	4.67E-05	0.000162585	8.93E-05	0.000109698	0.000117925	6.52E-05	0.000121904	0.000224862	0.000138189	0.000104774	0.000110272	0.000112841	0.000183965	7.52E-05	0.001377436	0.000148622	7.03E-05	6.26E-05	0.000638466	0.000548041	0.000226487	0.000105847	0.000128063	0.000357087
Balneatrix	0.000248718	0.000125321	5.49E-05	4.88E-05	0.000147734	7.89E-05	6.30E-05	6.69E-05	0.000133472	0.000175825	4.70E-05	6.97E-05	0.000227594	0.000203684	6.66E-05	0.000153572	0.000173689	0.000153596	0.000104904	2.90E-05	0.0002452	0.00012725	0.000156211	4.85E-05	0.000209481	8.67E-05	0.000135488	4.81E-05	0.000188924	0.000180819	7.34E-05	8.80E-05	0.000211234	8.44E-05	0.000174624	4.73E-05	0.000220775	7.80E-05	8.46E-05	7.67E-05	0.000184008	9.19E-05	0.000101753	3.60E-05	0.000186567	0.000142603	9.70E-05	8.73E-05	0.000383215
Pokkaliibacter	0.000142125	6.84E-05	2.00E-05	2.44E-05	2.61E-05	6.07E-06	1.58E-05	1.67E-05	0.000113698	7.74E-05	2.57E-05	4.65E-05	0.000107808	4.70E-05	3.33E-05	4.01E-05	6.59E-05	3.69E-05	6.12E-05	2.54E-05	9.43E-05	9.54E-05	4.11E-05	2.16E-05	8.25E-05	3.34E-05	3.61E-05	2.06E-05	7.92E-05	3.93E-05	0	2.03E-05	5.45E-05	4.61E-05	1.75E-05	8.66E-05	7.36E-05	2.79E-05	1.88E-05	2.19E-05	7.08E-05	1.08E-05	2.35E-05	5.40E-05	2.33E-05	6.71E-05	5.29E-05	5.82E-05	8.71E-05
Terasakiispira	0.000142125	8.54E-05	4.99E-05	3.66E-05	3.48E-05	6.67E-05	6.83E-05	2.79E-05	9.89E-05	7.03E-05	3.85E-05	1.55E-05	8.98E-05	0.000133178	1.66E-05	4.67E-05	9.58E-05	5.53E-05	5.25E-05	7.26E-06	0.000100595	7.16E-05	3.29E-05	2.16E-05	7.62E-05	5.34E-05	6.32E-05	6.87E-06	6.70E-05	5.50E-05	8.15E-06	4.06E-05	0.00020442	5.37E-05	6.11E-05	6.30E-05	5.89E-05	1.67E-05	3.76E-05	2.56E-05	6.37E-05	4.33E-05	6.26E-05	2.25E-05	5.83E-05	9.23E-05	7.94E-05	1.75E-05	0.000278702
Pantoea	0.056482655	0.001070926	0.000499112	0.000763224	0.001229665	0.000776501	0.001082308	0.000724824	0.00379653	0.000949454	0.000359241	0.001177729	0.002737117	0.001034086	0.000765754	0.000954816	0.002671219	0.000755691	0.000760556	0.000464601	0.001980459	0.001121388	0.000879717	0.000673553	0.001561587	0.000727084	0.000984545	0.000700906	0.001054319	0.00083334	0.000717372	0.000724652	0.001240145	0.000944294	0.000838194	0.000771903	0.00203604	0.000602067	0.000761242	0.000500554	0.001733924	0.000513788	0.000571384	0.000422647	0.001002799	0.0007969	0.000837957	0.000628675	0.002020589
Erwinia	0.000823138	0.000387356	0.000279502	0.000329713	0.000325883	0.000260856	0.000304727	0.000306656	0.000598151	0.000513408	0.000205281	0.000588864	0.000515081	0.000579715	0.000357907	0.000460716	0.000557003	0.000405493	0.000524521	0.000214152	0.000641292	0.000429468	0.000419304	0.000215537	0.000622096	0.0004069	0.000361301	0.00021302	0.000469263	0.000479564	0.000521725	0.000318305	0.000613259	0.000368505	0.000480215	0.000385951	0.0004808	0.000284309	0.000404116	0.000189991	0.000651106	0.000243373	0.000383532	0.000197835	0.000413946	0.000511693	0.000546877	0.000250306	0.00076643
Tatumella	0.000118437	9.11E-05	4.49E-05	7.33E-05	6.95E-05	7.28E-05	3.68E-05	6.69E-05	0.000143359	0.000126594	4.28E-05	0.000100727	0.000119786	0.00011751	6.66E-05	7.34E-05	0.000113796	0.000110589	2.62E-05	3.27E-05	0.000169754	0.00012725	6.58E-05	4.31E-05	0.000126958	0.000106728	0.000162585	0.000151176	0.000115792	0.000157234	2.45E-05	4.74E-05	0.000149908	7.68E-05	0.000139699	0.000118148	0.000137371	5.57E-05	0.000103379	5.48E-05	0.00012739	7.03E-05	5.48E-05	5.40E-05	6.41E-05	0.000109049	7.94E-05	6.40E-05	0.000217736
Buchnera	0.000112515	4.56E-05	2.99E-05	3.05E-05	3.04E-05	3.64E-05	4.20E-05	2.79E-05	7.91E-05	6.33E-05	2.57E-05	3.87E-05	2.40E-05	4.70E-05	5.83E-05	2.67E-05	6.59E-05	3.07E-05	9.62E-05	7.26E-06	4.40E-05	3.98E-05	4.11E-05	5.39E-06	5.08E-05	3.34E-05	7.23E-05	2.06E-05	6.09E-05	7.08E-05	7.34E-05	3.39E-05	7.50E-05	1.54E-05	3.49E-05	3.15E-05	2.45E-05	3.90E-05	7.52E-05	3.65E-06	7.08E-05	2.70E-05	3.91E-05	3.15E-05	7.58E-05	5.87E-05	2.65E-05	2.33E-05	9.58E-05
Phaseolibacter	2.37E-05	1.14E-05	4.99E-06	2.44E-05	2.17E-05	1.82E-05	1.58E-05	0	1.98E-05	0	1.28E-05	3.10E-05	3.59E-05	7.83E-06	1.66E-05	0	4.19E-05	1.84E-05	2.62E-05	3.63E-06	3.77E-05	7.95E-06	0	1.08E-05	3.81E-05	2.00E-05	2.71E-05	6.87E-06	3.05E-05	7.86E-06	2.45E-05	1.35E-05	2.04E-05	3.07E-05	1.75E-05	1.58E-05	2.45E-05	1.11E-05	1.88E-05	1.83E-05	2.12E-05	1.08E-05	2.35E-05	4.50E-06	2.33E-05	1.68E-05	2.65E-05	1.16E-05	3.48E-05
Mixta	1.78E-05	1.71E-05	1.50E-05	3.05E-05	1.74E-05	2.43E-05	4.73E-05	3.35E-05	1.98E-05	4.22E-05	2.57E-05	3.10E-05	6.59E-05	3.13E-05	2.50E-05	6.68E-06	3.59E-05	3.69E-05	5.25E-05	1.45E-05	1.89E-05	4.77E-05	2.47E-05	3.77E-05	6.35E-05	4.00E-05	5.42E-05	1.37E-05	5.48E-05	1.57E-05	4.89E-05	2.71E-05	3.41E-05	3.84E-05	8.73E-05	1.58E-05	4.91E-05	2.79E-05	3.76E-05	2.56E-05	6.37E-05	2.16E-05	3.91E-05	1.35E-05	4.66E-05	1.68E-05	8.82E-06	1.75E-05	6.10E-05
Enterobacter	0.001125152	0.000786105	0.000429236	0.000671637	0.000508377	0.000806833	0.000499123	0.000473923	0.00077117	0.000956487	0.000389178	0.001077002	0.001024173	0.000947912	0.000757431	0.000741151	0.001036145	0.000829417	0.000716846	0.000555344	0.00111283	0.000747592	0.000887939	0.000651999	0.00106645	0.000660379	0.00089422	0.000680291	0.000737414	0.000849063	0.000758132	0.000738197	0.000919888	0.000767719	0.000777075	0.000827039	0.000775167	0.000490573	0.000742446	0.000394597	0.001181899	0.00050838	0.000821853	0.000310241	0.00078708	0.000922726	0.00089088	0.000745096	0.001271578
Escherichia	0.000911966	0.000489892	0.000309449	0.000341924	0.000456236	0.00040645	0.000315235	0.000373563	0.000524	0.00054154	0.000290815	0.000449396	0.000503102	0.001143761	0.000524375	0.000447362	0.000694756	0.000350198	0.000725588	0.00024319	0.000697876	0.000620342	0.000616624	0.000323305	0.000482442	0.00041357	0.000532919	0.000309223	0.000463169	0.000550319	0.000546181	0.000474072	0.000660957	0.000368505	0.000506409	0.000401704	0.000431739	0.000301034	0.000704854	0.000270372	0.000771419	0.000346131	0.000493112	0.000274271	0.000408116	0.0007969	0.000599801	0.000325979	0.000714174
Klebsiella	0.000781685	0.000267732	0.000274511	0.000457934	0.000278087	0.000394317	0.000336251	0.000351261	0.000321321	0.000407914	0.000265154	0.000604361	0.000449199	0.00068939	0.000324613	0.000514132	0.000455185	0.000399349	0.000410875	0.000214152	0.000465251	0.000453327	0.000567294	0.000317917	0.000507833	0.000446923	0.000659374	0.000343581	0.000536301	0.00046384	0.000456509	0.000460527	0.000463351	0.000591144	0.000488946	0.000385951	0.00039249	0.000351206	0.000469903	0.000211913	0.000445866	0.000335315	0.000485285	0.000409158	0.000332323	0.000696239	0.000520415	0.000267769	0.000740302
Candidatus Hamiltonella	5.33E-05	3.42E-05	9.98E-06	0	1.74E-05	2.43E-05	2.63E-05	1.12E-05	9.89E-06	7.03E-06	8.55E-06	0	3.59E-05	4.70E-05	2.50E-05	2.67E-05	4.79E-05	2.46E-05	8.74E-06	1.09E-05	6.92E-05	3.18E-05	2.47E-05	2.16E-05	4.44E-05	2.67E-05	1.81E-05	0	2.44E-05	2.36E-05	2.45E-05	0	6.81E-06	3.84E-05	1.75E-05	1.58E-05	1.47E-05	1.11E-05	9.40E-06	3.65E-06	8.49E-05	1.62E-05	2.35E-05	1.35E-05	2.33E-05	6.71E-05	4.41E-05	5.82E-06	3.48E-05
Candidatus Regiella	4.74E-05	2.85E-05	4.99E-06	0	3.48E-05	0	2.10E-05	1.12E-05	6.43E-05	8.44E-05	1.28E-05	7.75E-06	2.99E-05	1.57E-05	4.16E-05	2.00E-05	2.99E-05	0	2.62E-05	7.26E-06	3.77E-05	3.98E-05	2.47E-05	0	3.81E-05	3.34E-05	9.03E-06	2.06E-05	2.44E-05	7.08E-05	8.15E-06	0	4.77E-05	2.30E-05	3.49E-05	1.58E-05	1.47E-05	3.90E-05	4.70E-05	1.10E-05	7.78E-05	2.16E-05	7.83E-06	4.50E-06	6.41E-05	6.71E-05	4.41E-05	1.16E-05	3.48E-05
Candidatus Gullanella	2.96E-05	5.70E-06	4.99E-06	0	0	1.21E-05	2.10E-05	5.58E-06	4.94E-06	7.03E-06	4.28E-06	0	0	2.35E-05	0	0	5.99E-06	6.14E-06	0	0	1.89E-05	7.95E-06	3.29E-05	5.39E-06	1.27E-05	0	9.03E-06	0	1.22E-05	0	0	0	1.36E-05	7.68E-06	0	7.88E-06	9.81E-06	5.57E-06	9.40E-06	0	0	0	1.57E-05	0	0	8.39E-06	8.82E-06	5.82E-06	3.48E-05
Candidatus Blochmannia	2.37E-05	1.14E-05	4.99E-06	6.11E-06	1.74E-05	1.82E-05	4.73E-05	0	1.98E-05	2.11E-05	1.71E-05	0	1.20E-05	1.57E-05	1.66E-05	6.68E-06	2.40E-05	3.69E-05	5.25E-05	7.26E-06	6.29E-06	2.39E-05	4.11E-05	5.39E-06	3.17E-05	1.33E-05	6.32E-05	1.37E-05	1.22E-05	2.36E-05	2.45E-05	2.71E-05	3.41E-05	3.07E-05	4.37E-05	0	1.47E-05	1.11E-05	2.82E-05	0	4.25E-05	3.24E-05	2.35E-05	8.99E-06	2.33E-05	1.68E-05	4.41E-05	5.82E-06	7.84E-05
Candidatus Hoaglandella	1.18E-05	0	9.98E-06	0	1.30E-05	6.07E-06	0	0	9.89E-06	1.41E-05	0	0	1.20E-05	2.35E-05	1.66E-05	6.68E-06	2.40E-05	1.23E-05	3.50E-05	3.63E-06	6.29E-06	7.95E-06	2.47E-05	5.39E-06	6.35E-06	6.67E-06	3.61E-05	2.75E-05	1.22E-05	7.86E-06	8.15E-06	2.03E-05	1.36E-05	1.54E-05	8.73E-06	0	0	5.57E-06	2.82E-05	1.83E-05	7.08E-06	1.62E-05	7.83E-06	1.80E-05	5.83E-06	8.39E-06	8.82E-06	2.91E-05	8.71E-06
Candidatus Purcelliella	5.92E-06	5.70E-06	0	0	0	0	5.25E-06	0	0	0	0	0	0	0	0	0	0	0	0	0	0	0	0	0	0	6.67E-06	0	0	0	0	0	0	6.81E-06	7.68E-06	0	0	0	0	0	0	0	0	0	0	5.83E-06	0	8.82E-06	0	0
Candidatus Tachikawaea	5.92E-06	5.70E-06	0	6.11E-06	0	0	5.25E-06	5.58E-06	4.94E-06	7.03E-06	0	0	0	0	0	0	0	6.14E-06	0	0	0	0	0	0	0	1.33E-05	0	0	0	7.86E-06	0	6.77E-06	0	1.54E-05	8.73E-06	0	0	1.11E-05	1.88E-05	0	0	1.08E-05	1.57E-05	0	0	0	8.82E-06	0	8.71E-06
Citrobacter	0.000455983	0.000284821	0.000169698	0.000177068	0.00018684	0.000260856	0.000178633	0.000178418	0.000390528	0.000267254	0.000145407	0.000271187	0.000299466	0.000321193	0.000258026	0.000233696	0.000449196	0.000215034	0.000271003	7.99E-05	0.000433815	0.000302218	0.000287758	0.000231702	0.000342787	0.000206785	0.000325171	0.000171791	0.000322999	0.000290883	0.000309774	0.00035894	0.000361141	0.000276379	0.000227011	0.000236297	0.000166808	0.000117069	0.00029134	0.000113264	0.000346785	0.000178474	0.000336569	0.00010791	0.000227379	0.000192934	0.000388106	0.000180453	0.000627079
Cronobacter	0.000455983	0.000336088	0.000209627	0.000250337	0.000139043	0.000291188	0.000278458	0.0002509	0.000355925	0.000225056	0.000256601	0.00030218	0.00035337	0.000313359	0.000457788	0.000380591	0.000437217	0.000202746	0.000480811	0.000145188	0.00033322	0.000286312	0.000320645	0.000296363	0.000292004	0.000306843	0.000334203	0.000240507	0.000322999	0.000306606	0.000464661	0.00035894	0.000320257	0.00029941	0.000419097	0.000283556	0.000220775	0.000144942	0.000394718	0.00013884	0.000438789	0.000124391	0.000320914	0.000139383	0.000274021	0.000276818	0.000546877	0.000227021	0.000548694
Salmonella	0.000361233	0.000262035	0.000149733	0.000103798	0.000199875	0.000188059	0.000262696	8.92E-05	0.000257057	0.000330551	9.84E-05	0.000185957	0.000395295	0.000242853	0.000233056	0.000267082	0.0003354	0.000227322	0.000192325	0.00011615	0.000641292	0.00023064	0.000238428	0.000150876	0.000342787	0.000220126	0.000243878	0.000178662	0.000243773	0.000235851	0.000163039	0.000148994	0.000252117	0.00024567	0.000209548	0.000165408	0.000206057	0.000195114	0.000140971	0.000120571	0.000339708	0.000124391	0.000211334	0.000112406	0.000151586	0.00020971	0.000167591	9.31E-05	0.000322249
Kosakonia	0.000284249	0.000113928	3.99E-05	0.000103798	8.26E-05	0.000109195	6.30E-05	8.92E-05	0.000182906	0.000175825	8.13E-05	9.30E-05	0.000131765	0.000148846	0.000149821	8.01E-05	0.000197646	0.000153596	0.00013113	5.81E-05	0.000226338	0.000174968	9.87E-05	7.00E-05	0.000196785	0.000113398	0.000180651	6.18E-05	9.75E-05	0.000117925	9.78E-05	0.000101587	0.000218048	0.000122835	0.000165893	7.88E-05	0.000103029	9.48E-05	0.000122175	2.56E-05	0.000233549	6.49E-05	0.000172198	5.40E-05	0.000128265	0.000218099	0.000123488	0.000122242	0.000252574
Buttiauxella	0.000236874	0.000182285	5.99E-05	0.000109904	0.000130353	0.000175926	9.46E-05	0.00010036	0.000212566	0.000239122	9.41E-05	0.000154964	0.000215615	0.00015668	0.000124851	0.000133541	0.000173689	0.000196602	0.000139872	0.000105261	0.000132031	0.000190875	5.76E-05	8.08E-05	0.000146002	0.000193444	0.000180651	6.18E-05	0.000158453	0.000172957	0.000163039	0.000115132	0.000231675	0.000176575	0.000122237	6.30E-05	0.000147184	9.48E-05	0.000112777	9.13E-05	0.000191086	8.65E-05	0.000203507	6.74E-05	0.000169076	0.000176157	0.000194053	0.000133884	0.000278702
Kluyvera	0.000213187	0.000102535	9.48E-05	9.77E-05	9.99E-05	6.07E-05	9.46E-05	4.46E-05	0.000113698	7.74E-05	4.28E-05	0.000139468	0.000161712	0.000133178	0.000133175	6.01E-05	0.000209625	0.000141308	9.62E-05	5.08E-05	0.000157179	8.75E-05	6.58E-05	0.000107768	0.000177742	8.67E-05	9.94E-05	8.93E-05	0.000176736	7.86E-05	0.000138583	6.77E-05	0.000143094	0.000145867	0.000113505	0.000133901	0.000166808	8.36E-05	0.000112777	6.58E-05	0.000240626	8.11E-05	0.00010958	4.95E-05	7.58E-05	6.71E-05	6.17E-05	4.66E-05	0.000226445
Cedecea	0.00015989	8.54E-05	4.99E-05	8.55E-05	6.08E-05	9.10E-05	7.88E-05	5.02E-05	7.42E-05	8.44E-05	4.28E-05	8.52E-05	0.000113797	0.000133178	4.99E-05	9.35E-05	0.000143743	0.000110589	8.74E-05	2.18E-05	0.000176041	0.00010339	0.000139768	4.85E-05	0.000139654	6.00E-05	3.61E-05	4.81E-05	7.92E-05	7.86E-05	7.34E-05	4.74E-05	0.000122652	0.000115158	4.37E-05	5.51E-05	9.81E-05	5.02E-05	8.46E-05	4.38E-05	9.91E-05	3.79E-05	8.61E-05	1.35E-05	7.58E-05	0.000100661	5.29E-05	5.24E-05	0.000243864
Mangrovibacter	0.000153968	7.97E-05	5.49E-05	3.05E-05	4.78E-05	4.25E-05	3.68E-05	1.67E-05	0.000103811	9.14E-05	2.57E-05	3.87E-05	0.000143744	0.000133178	5.83E-05	5.34E-05	9.58E-05	7.99E-05	6.12E-05	3.99E-05	6.29E-05	7.95E-05	7.40E-05	3.77E-05	0.000114262	4.00E-05	9.03E-05	2.06E-05	0.000127981	6.29E-05	4.08E-05	3.39E-05	0.000183978	9.98E-05	9.60E-05	4.73E-05	9.32E-05	5.02E-05	5.64E-05	1.46E-05	0.000191086	2.16E-05	3.91E-05	2.25E-05	0.000163246	9.23E-05	0.000114668	2.91E-05	0.000252574
Leclercia	0.000142125	5.70E-05	2.50E-05	2.44E-05	3.91E-05	6.07E-05	3.15E-05	3.90E-05	8.40E-05	2.81E-05	5.99E-05	0.000116223	9.58E-05	0.000101842	5.83E-05	8.01E-05	8.98E-05	4.92E-05	5.25E-05	3.63E-05	0.000100595	4.77E-05	0.000115103	4.31E-05	3.17E-05	6.67E-05	5.42E-05	8.25E-05	8.53E-05	7.86E-05	2.45E-05	5.42E-05	3.41E-05	5.37E-05	6.98E-05	5.51E-05	6.38E-05	3.90E-05	3.76E-05	6.21E-05	5.66E-05	2.70E-05	7.04E-05	3.15E-05	4.66E-05	5.87E-05	7.94E-05	7.57E-05	9.58E-05
Shimwellia	0.000118437	2.28E-05	3.49E-05	1.83E-05	1.30E-05	1.82E-05	3.15E-05	3.35E-05	6.92E-05	1.41E-05	1.28E-05	2.32E-05	3.59E-05	2.35E-05	2.50E-05	3.34E-05	7.19E-05	1.23E-05	4.37E-05	2.18E-05	4.40E-05	7.95E-06	4.11E-05	2.69E-05	6.98E-05	2.00E-05	5.42E-05	2.06E-05	3.05E-05	7.86E-06	2.45E-05	4.06E-05	8.86E-05	3.84E-05	2.62E-05	0	3.43E-05	3.34E-05	1.88E-05	1.46E-05	7.08E-05	5.41E-06	1.57E-05	2.70E-05	4.66E-05	3.36E-05	3.53E-05	2.91E-05	0.000130642
Gibbsiella	0.000106593	3.99E-05	2.99E-05	3.66E-05	2.61E-05	3.03E-05	2.63E-05	2.23E-05	5.44E-05	3.52E-05	1.71E-05	3.10E-05	6.59E-05	3.13E-05	3.33E-05	6.01E-05	0.000125775	6.14E-06	4.37E-05	1.45E-05	0.000132031	2.39E-05	4.11E-05	1.62E-05	2.54E-05	2.00E-05	3.61E-05	2.75E-05	3.66E-05	2.36E-05	4.89E-05	1.35E-05	7.50E-05	6.91E-05	4.37E-05	2.36E-05	5.89E-05	5.57E-06	5.64E-05	7.31E-06	7.78E-05	0	4.70E-05	2.25E-05	4.66E-05	6.71E-05	5.29E-05	4.07E-05	8.71E-05
Lelliottia	0.000106593	5.13E-05	4.99E-05	3.66E-05	3.91E-05	3.03E-05	5.25E-05	4.46E-05	7.91E-05	8.44E-05	2.57E-05	7.75E-05	9.58E-05	8.62E-05	0.000108204	8.01E-05	9.58E-05	5.53E-05	0.000104904	2.54E-05	8.17E-05	6.36E-05	7.40E-05	5.93E-05	8.25E-05	4.67E-05	8.13E-05	5.50E-05	7.31E-05	6.29E-05	9.78E-05	1.35E-05	0.000122652	5.37E-05	6.98E-05	5.51E-05	9.32E-05	7.25E-05	8.46E-05	2.19E-05	0.000113236	4.33E-05	7.83E-05	3.15E-05	7.00E-05	7.55E-05	6.17E-05	4.07E-05	0.000165479
Izhakiella	9.47E-05	7.41E-05	4.49E-05	3.05E-05	1.74E-05	9.10E-05	4.73E-05	4.46E-05	0.000128528	7.03E-05	2.14E-05	3.87E-05	5.39E-05	3.13E-05	8.32E-06	4.01E-05	0.000107807	3.07E-05	8.74E-05	3.63E-05	0.000100595	3.98E-05	1.64E-05	1.62E-05	2.54E-05	3.34E-05	3.61E-05	2.75E-05	1.83E-05	5.50E-05	4.08E-05	4.06E-05	8.86E-05	4.61E-05	3.49E-05	4.73E-05	4.42E-05	1.67E-05	5.64E-05	1.83E-05	9.91E-05	1.62E-05	5.48E-05	2.25E-05	5.25E-05	2.52E-05	1.76E-05	4.07E-05	0.000113223
Atlantibacter	8.29E-05	2.85E-05	2.00E-05	3.05E-05	5.65E-05	5.46E-05	5.25E-05	2.79E-05	0.000108755	6.33E-05	3.42E-05	7.75E-05	5.39E-05	8.62E-05	4.99E-05	6.01E-05	7.19E-05	3.69E-05	1.75E-05	3.63E-05	6.29E-05	6.36E-05	2.47E-05	2.69E-05	6.98E-05	6.67E-06	4.52E-05	1.37E-05	3.05E-05	2.36E-05	2.45E-05	3.39E-05	6.13E-05	5.37E-05	8.73E-06	3.94E-05	2.94E-05	2.23E-05	2.82E-05	2.56E-05	9.91E-05	2.70E-05	6.26E-05	2.25E-05	2.92E-05	4.19E-05	4.41E-05	2.91E-05	0.000104513
Trabulsiella	7.70E-05	5.70E-05	2.50E-05	6.11E-05	4.35E-05	6.07E-05	7.36E-05	2.79E-05	8.40E-05	5.63E-05	3.42E-05	7.75E-05	3.59E-05	5.48E-05	4.99E-05	4.67E-05	9.58E-05	4.30E-05	5.25E-05	3.27E-05	7.54E-05	2.39E-05	5.76E-05	0	3.81E-05	6.00E-05	6.32E-05	4.12E-05	4.88E-05	3.93E-05	4.89E-05	2.71E-05	0.000109024	6.91E-05	3.49E-05	3.15E-05	3.92E-05	5.57E-05	2.82E-05	2.56E-05	6.37E-05	2.70E-05	2.35E-05	8.99E-06	4.08E-05	8.39E-05	3.53E-05	5.24E-05	6.97E-05
Enterobacillus	7.11E-05	2.28E-05	2.00E-05	1.83E-05	1.74E-05	1.21E-05	3.15E-05	5.58E-06	2.97E-05	0	1.28E-05	1.55E-05	4.79E-05	3.92E-05	8.32E-06	2.67E-05	7.19E-05	2.46E-05	1.75E-05	1.45E-05	7.54E-05	3.98E-05	3.29E-05	2.16E-05	3.81E-05	3.34E-05	5.42E-05	2.06E-05	3.66E-05	7.86E-06	3.26E-05	6.77E-06	2.04E-05	1.54E-05	1.75E-05	3.15E-05	2.94E-05	2.79E-05	9.40E-06	3.65E-06	1.42E-05	1.08E-05	1.57E-05	0	5.83E-06	0	3.53E-05	3.49E-05	0
Raoultella	6.51E-05	5.70E-05	4.99E-05	6.11E-05	6.95E-05	7.89E-05	1.58E-05	9.48E-05	8.40E-05	9.14E-05	5.56E-05	0.000100727	0.000131765	0.00011751	4.16E-05	0.000106833	7.19E-05	6.14E-05	6.99E-05	3.63E-05	0.000138318	0.000143156	0.000106882	8.62E-05	0.000126958	9.34E-05	5.42E-05	8.25E-05	8.53E-05	8.65E-05	0.000114127	6.10E-05	0.00013628	9.21E-05	9.60E-05	9.45E-05	8.83E-05	5.02E-05	0.000112777	5.12E-05	0.000113236	5.95E-05	7.04E-05	1.80E-05	5.25E-05	8.39E-05	0.00014995	8.15E-05	0.00015677
Metakosakonia	5.33E-05	1.14E-05	4.99E-06	6.11E-06	2.17E-05	1.21E-05	1.58E-05	0	3.46E-05	2.11E-05	8.55E-06	3.10E-05	5.99E-06	1.57E-05	0	2.00E-05	4.19E-05	6.14E-06	2.62E-05	2.18E-05	1.89E-05	3.18E-05	8.22E-06	1.08E-05	1.90E-05	2.00E-05	9.03E-06	2.06E-05	2.44E-05	7.86E-06	1.63E-05	1.35E-05	2.04E-05	0	0	3.94E-05	4.42E-05	1.67E-05	9.40E-06	7.31E-06	7.08E-06	2.16E-05	0	1.35E-05	1.75E-05	8.39E-06	3.53E-05	1.16E-05	1.74E-05
Franconibacter	4.15E-05	2.28E-05	2.50E-05	6.72E-05	6.52E-05	6.67E-05	3.68E-05	1.67E-05	7.42E-05	7.03E-05	3.85E-05	4.65E-05	0.000101818	5.48E-05	6.66E-05	4.01E-05	6.59E-05	6.76E-05	5.25E-05	2.90E-05	0.000100595	4.77E-05	4.11E-05	4.31E-05	0.000107915	4.67E-05	4.52E-05	3.44E-05	6.70E-05	7.08E-05	3.26E-05	3.39E-05	5.45E-05	4.61E-05	4.37E-05	6.30E-05	7.85E-05	3.34E-05	5.64E-05	2.92E-05	8.49E-05	5.41E-06	3.91E-05	1.80E-05	5.25E-05	5.03E-05	3.53E-05	3.49E-05	0.000130642
Siccibacter	3.55E-05	4.56E-05	4.99E-06	2.44E-05	1.30E-05	3.03E-05	0	1.67E-05	2.47E-05	2.11E-05	1.28E-05	1.55E-05	5.99E-05	2.35E-05	2.50E-05	2.00E-05	4.79E-05	1.84E-05	5.25E-05	1.45E-05	2.51E-05	7.95E-06	2.47E-05	1.62E-05	3.17E-05	2.67E-05	4.52E-05	2.06E-05	4.27E-05	2.36E-05	1.63E-05	6.77E-06	4.77E-05	4.61E-05	2.62E-05	1.58E-05	2.45E-05	3.34E-05	9.40E-06	1.10E-05	5.66E-05	2.16E-05	3.13E-05	1.35E-05	2.33E-05	2.52E-05	2.65E-05	1.75E-05	9.58E-05
Rosenbergiella	3.55E-05	5.70E-06	4.99E-06	1.83E-05	3.04E-05	1.21E-05	1.58E-05	5.58E-06	4.45E-05	2.11E-05	1.71E-05	0	3.59E-05	7.05E-05	2.50E-05	2.00E-05	2.99E-05	6.14E-06	3.50E-05	3.63E-06	0	3.18E-05	8.22E-06	1.62E-05	2.54E-05	4.00E-05	1.81E-05	6.87E-06	1.83E-05	0	2.45E-05	1.35E-05	4.09E-05	7.68E-06	3.49E-05	1.58E-05	9.81E-06	5.57E-06	1.88E-05	3.65E-06	3.54E-05	2.16E-05	7.83E-06	8.99E-06	2.33E-05	8.39E-06	3.53E-05	5.82E-06	7.84E-05
Superficieibacter	2.96E-05	3.99E-05	4.99E-06	0	1.30E-05	6.07E-06	1.05E-05	1.67E-05	3.95E-05	7.03E-06	1.71E-05	3.10E-05	4.19E-05	2.35E-05	0	1.34E-05	2.99E-05	1.84E-05	8.74E-06	0	3.77E-05	2.39E-05	8.22E-06	2.16E-05	2.54E-05	2.67E-05	0	1.37E-05	2.44E-05	7.08E-05	8.15E-06	6.77E-06	3.41E-05	1.54E-05	8.73E-06	2.36E-05	1.96E-05	1.11E-05	1.88E-05	1.10E-05	2.83E-05	1.08E-05	2.35E-05	1.35E-05	2.92E-05	5.03E-05	2.65E-05	2.91E-05	2.61E-05
Pseudocitrobacter	2.96E-05	3.42E-05	4.99E-06	2.44E-05	4.35E-06	6.07E-06	1.05E-05	5.58E-06	1.48E-05	2.11E-05	8.55E-06	7.75E-06	2.99E-05	3.92E-05	1.66E-05	2.00E-05	3.59E-05	6.14E-06	0	3.63E-06	5.66E-05	2.39E-05	8.22E-06	1.08E-05	6.35E-06	1.33E-05	2.71E-05	0	3.05E-05	1.57E-05	3.26E-05	6.77E-06	6.81E-06	3.07E-05	1.75E-05	0	9.81E-06	1.11E-05	0	1.10E-05	3.54E-05	1.62E-05	1.57E-05	1.80E-05	1.17E-05	1.68E-05	2.65E-05	5.82E-06	2.61E-05
Pluralibacter	2.96E-05	7.97E-05	7.49E-05	5.50E-05	3.91E-05	2.43E-05	4.73E-05	3.90E-05	7.42E-05	7.74E-05	2.57E-05	0.000154964	3.59E-05	8.62E-05	6.66E-05	7.34E-05	6.59E-05	2.46E-05	9.62E-05	3.27E-05	8.17E-05	0.000111344	0.000123325	5.39E-05	0.000139654	6.00E-05	0.000117423	8.93E-05	9.75E-05	8.65E-05	8.97E-05	6.10E-05	5.45E-05	9.98E-05	4.37E-05	8.66E-05	4.42E-05	6.69E-05	7.52E-05	4.75E-05	4.25E-05	5.41E-05	0.000125235	4.05E-05	4.66E-05	7.55E-05	4.41E-05	9.31E-05	9.58E-05
Shigella	2.37E-05	1.71E-05	0	1.22E-05	4.35E-06	6.07E-06	0	1.12E-05	9.89E-06	0	1.28E-05	1.55E-05	1.20E-05	1.57E-05	2.50E-05	6.68E-06	5.99E-06	1.84E-05	0	1.45E-05	3.14E-05	7.95E-06	2.47E-05	2.16E-05	2.54E-05	6.67E-06	9.03E-06	6.87E-06	0	1.57E-05	2.45E-05	0	1.36E-05	7.68E-06	1.75E-05	1.58E-05	9.81E-06	2.23E-05	1.88E-05	1.10E-05	1.42E-05	5.41E-06	3.91E-05	8.99E-06	2.92E-05	0	8.82E-06	1.16E-05	2.61E-05
Candidatus Moranella	1.18E-05	0	0	6.11E-06	0	6.07E-06	0	0	4.94E-06	0	0	7.75E-06	5.99E-06	0	1.66E-05	0	0	0	8.74E-06	0	6.29E-06	7.95E-06	2.47E-05	0	6.35E-06	6.67E-06	0	0	0	2.36E-05	8.15E-06	0	0	0	8.73E-06	0	4.91E-06	5.57E-06	0	0	7.08E-06	0	0	0	5.83E-06	0	8.82E-06	5.82E-06	0
Candidatus Ishikawaella	1.18E-05	2.28E-05	1.50E-05	6.11E-06	0	0	0	5.58E-06	1.48E-05	7.03E-06	4.28E-06	7.75E-06	1.80E-05	7.83E-06	1.66E-05	6.68E-06	0	6.14E-06	1.75E-05	0	6.29E-06	7.95E-06	8.22E-06	0	0	6.67E-06	9.03E-06	6.87E-06	1.22E-05	7.86E-06	3.26E-05	0	0	1.54E-05	0	0	4.91E-06	0	1.88E-05	0	0	0	0	0	0	2.52E-05	0	0	1.74E-05
Pseudescherichia	1.18E-05	5.70E-06	0	1.22E-05	4.35E-06	1.21E-05	5.25E-06	2.23E-05	9.89E-06	1.41E-05	4.28E-06	7.75E-06	4.79E-05	2.35E-05	0	3.34E-05	1.20E-05	0	2.62E-05	1.45E-05	3.14E-05	7.95E-06	1.64E-05	1.08E-05	3.17E-05	2.67E-05	9.03E-06	1.37E-05	1.83E-05	1.57E-05	1.63E-05	2.71E-05	1.36E-05	1.54E-05	1.75E-05	3.15E-05	2.45E-05	2.23E-05	9.40E-06	3.65E-06	1.42E-05	2.16E-05	3.13E-05	4.50E-06	1.17E-05	2.52E-05	1.76E-05	1.16E-05	8.71E-06
Limnobaculum	1.18E-05	2.28E-05	9.98E-06	1.22E-05	8.69E-06	1.21E-05	1.58E-05	0	1.98E-05	2.11E-05	1.71E-05	2.32E-05	1.20E-05	3.13E-05	1.66E-05	1.34E-05	2.99E-05	0	1.75E-05	1.09E-05	3.77E-05	2.39E-05	8.22E-06	5.39E-06	1.27E-05	5.34E-05	1.81E-05	0	6.09E-06	1.57E-05	8.15E-06	2.03E-05	6.81E-06	2.30E-05	2.62E-05	4.73E-05	4.91E-06	5.57E-06	9.40E-06	0	7.08E-06	1.62E-05	3.13E-05	1.35E-05	5.83E-06	3.36E-05	1.76E-05	1.16E-05	4.35E-05
Yokenella	1.18E-05	2.28E-05	2.00E-05	3.05E-05	1.74E-05	3.03E-05	1.58E-05	3.35E-05	3.95E-05	4.92E-05	1.28E-05	4.65E-05	2.99E-05	4.70E-05	2.50E-05	2.67E-05	1.80E-05	6.14E-06	2.62E-05	1.45E-05	0	3.18E-05	3.29E-05	2.69E-05	1.27E-05	2.00E-05	4.52E-05	3.44E-05	2.44E-05	3.93E-05	4.89E-05	2.03E-05	2.73E-05	2.30E-05	7.86E-05	1.58E-05	2.45E-05	1.11E-05	3.76E-05	7.31E-06	4.95E-05	1.62E-05	7.83E-06	1.35E-05	1.75E-05	4.19E-05	5.29E-05	1.16E-05	5.23E-05
Candidatus Riesia	5.92E-06	5.70E-06	0	6.11E-06	0	0	1.05E-05	5.58E-06	0	0	0	0	0	0	0	1.34E-05	5.99E-06	0	1.75E-05	7.26E-06	6.29E-06	7.95E-06	0	0	6.35E-06	0	0	6.87E-06	0	0	8.15E-06	0	6.81E-06	7.68E-06	0	0	0	0	0	0	2.83E-05	1.08E-05	7.83E-06	0	0	0	8.82E-06	5.82E-06	8.71E-06
Yersinia	0.001439011	0.000615213	0.000389307	0.000335818	0.000643076	0.00047318	0.000525392	0.000423743	0.000949132	0.000794728	0.000286538	0.000689591	0.000850483	0.000947912	0.000491081	0.000387268	0.001353577	0.000620527	0.000655652	0.000261338	0.001144265	0.000922561	0.000690619	0.00030714	0.000996623	0.000453593	0.00071357	0.000439784	0.000804451	0.000644659	0.000660308	0.000467299	0.001144749	0.000721656	0.000611183	0.000385951	0.000652514	0.000356781	0.000582679	0.000321523	0.001224363	0.000459705	0.000571384	0.000242797	0.000798741	0.000713015	0.000820316	0.000454043	0.001637374
Serratia	0.000971184	0.000803195	0.000504103	0.000897551	0.000477962	0.000697638	0.000604201	0.000635614	0.000825547	0.000801761	0.000397732	0.001015016	0.001012194	0.000791232	0.000848988	0.000854661	0.001131974	0.000767978	0.00086546	0.000428304	0.001257435	0.000795311	0.000855052	0.000592727	0.000952187	0.000620356	0.001011643	0.000577216	0.00081664	0.000534595	0.000741828	0.000643383	0.001062982	0.000698624	0.000890581	0.000787656	0.000834041	0.000535171	0.000733048	0.000369021	0.000976659	0.000546238	0.000673137	0.000377684	0.000629664	0.00084723	0.000837957	0.00065778	0.001428347
Rahnella	0.000361233	0.000239249	7.49E-05	0.000207597	0.000169459	0.000139528	0.000136602	0.00015054	0.000321321	0.000274287	6.84E-05	0.000224698	0.000335402	0.000368197	0.000199762	0.000186957	0.000299464	0.000221178	0.00017484	9.80E-05	0.000389805	0.000254499	0.00014799	0.000145487	0.00042531	0.00014008	0.000171618	0.000144304	0.000249867	0.000196542	0.000163039	0.000237036	0.000313443	0.000261024	0.000227011	0.000149655	0.000260024	8.92E-05	0.000169165	0.000146147	0.000254781	9.19E-05	0.000156544	9.89E-05	0.000291511	0.000218099	0.000246977	0.0001106	0.00047031
Chania	6.51E-05	3.99E-05	1.50E-05	1.83E-05	3.91E-05	3.64E-05	2.63E-05	1.12E-05	3.46E-05	0	8.55E-06	3.87E-05	5.39E-05	4.70E-05	2.50E-05	2.67E-05	5.99E-05	1.84E-05	2.62E-05	7.26E-06	8.17E-05	2.39E-05	0	2.16E-05	3.17E-05	2.00E-05	6.32E-05	2.06E-05	1.83E-05	3.14E-05	0	4.06E-05	3.41E-05	3.84E-05	3.49E-05	1.58E-05	3.92E-05	1.67E-05	3.76E-05	1.46E-05	2.12E-05	2.16E-05	3.13E-05	1.35E-05	2.92E-05	5.03E-05	8.82E-06	5.82E-06	7.84E-05
Rouxiella	4.74E-05	1.71E-05	4.99E-06	0	4.35E-06	1.21E-05	5.25E-06	2.79E-05	1.98E-05	0	1.28E-05	5.42E-05	2.40E-05	2.35E-05	2.50E-05	6.68E-06	4.79E-05	3.07E-05	8.74E-06	7.26E-06	1.26E-05	1.59E-05	8.22E-06	1.62E-05	1.90E-05	3.34E-05	2.71E-05	2.06E-05	1.83E-05	1.57E-05	1.63E-05	1.35E-05	1.36E-05	2.30E-05	0	1.58E-05	1.47E-05	2.23E-05	0	1.83E-05	1.42E-05	1.08E-05	7.83E-06	4.50E-06	1.75E-05	8.39E-06	2.65E-05	5.82E-06	8.71E-06
Ewingella	3.55E-05	3.99E-05	4.99E-06	3.05E-05	1.30E-05	3.03E-05	3.15E-05	2.23E-05	2.47E-05	2.81E-05	4.28E-06	4.65E-05	5.99E-05	6.27E-05	3.33E-05	4.01E-05	4.79E-05	1.84E-05	8.74E-06	3.63E-05	3.14E-05	3.18E-05	4.93E-05	3.23E-05	6.98E-05	3.34E-05	4.52E-05	3.44E-05	4.27E-05	3.93E-05	1.63E-05	2.03E-05	2.04E-05	3.07E-05	2.62E-05	2.36E-05	1.96E-05	5.57E-06	2.82E-05	1.10E-05	2.83E-05	2.70E-05	3.91E-05	2.70E-05	4.66E-05	2.52E-05	3.53E-05	3.49E-05	1.74E-05
Candidatus Fukatsuia	2.96E-05	3.99E-05	2.00E-05	0	8.69E-06	1.82E-05	5.25E-06	1.12E-05	1.48E-05	7.03E-06	8.55E-06	1.55E-05	2.99E-05	3.13E-05	2.50E-05	2.00E-05	1.20E-05	1.84E-05	4.37E-05	3.63E-06	1.89E-05	7.95E-06	8.22E-06	1.08E-05	4.44E-05	2.00E-05	4.52E-05	2.06E-05	1.83E-05	2.36E-05	8.15E-06	4.74E-05	2.73E-05	7.68E-06	1.75E-05	1.58E-05	2.45E-05	1.67E-05	9.40E-06	2.19E-05	2.83E-05	5.41E-06	6.26E-05	4.50E-06	5.83E-06	1.68E-05	5.29E-05	1.16E-05	1.74E-05
Xenorhabdus	0.000846825	0.000666481	0.000349378	0.000311395	0.000343263	0.000485313	0.000288966	0.000228598	0.000548717	0.000485276	0.000218111	0.00051913	0.000640857	0.000595383	0.000407847	0.000353883	0.000820531	0.000460787	0.000585716	0.000152447	0.000804758	0.000644202	0.000411083	0.000220925	0.000660183	0.000466934	0.000523887	0.000322966	0.000475358	0.000487425	0.000456509	0.000257353	0.000708654	0.000583466	0.000462753	0.000322939	0.000539673	0.000373505	0.000498097	0.000168069	0.000835114	0.000275823	0.000524421	0.000220316	0.000542211	0.000587189	0.000573339	0.000314337	0.00107997
Proteus	0.000527045	0.000250642	0.000109805	6.72E-05	0.000182494	0.000254789	0.000173379	0.000133814	0.000405359	0.00021099	0.000132577	0.00013172	0.000329412	0.000219352	0.000216409	0.00018028	0.000341389	0.000270328	0.000166098	8.71E-05	0.000383518	0.000206781	0.000205541	8.08E-05	0.000279308	0.000193444	0.000171618	0.000116818	0.000249867	0.000243713	0.000228255	0.000203174	0.000286187	0.000230316	0.00014843	7.88E-05	0.000201151	0.000161666	0.000216155	5.85E-05	0.000417557	0.00018929	0.000203507	8.54E-05	0.000180737	0.000176157	0.000220515	9.90E-05	0.000330959
Providencia	0.000497436	0.000296214	0.000149733	0.000128222	0.000225945	0.00023659	0.000204903	0.000105936	0.000464679	0.000393848	0.000106917	0.000185957	0.000365348	0.000415201	0.000174792	0.000160249	0.000455185	0.000258041	0.000340939	0.000105261	0.000496687	0.000286312	0.00019732	0.000161653	0.000374527	0.000333525	0.000234846	0.000164919	0.000359565	0.000204404	0.000195647	0.000209946	0.000395211	0.00029941	0.000253204	0.000165408	0.000260024	0.000211838	0.000206757	0.000135186	0.000403403	0.000129799	0.000172198	7.64E-05	0.000285681	0.00036909	0.000317542	0.000116421	0.000670627
Photorhabdus	0.000307936	0.000244946	0.000114796	0.00011601	0.00018684	0.000181992	0.000126094	0.000117087	0.000360868	0.00021099	0.000132577	0.000209202	0.000299466	0.000266355	0.000133175	0.00011351	0.0003354	0.000165883	0.000166098	7.26E-05	0.000251487	0.000310171	0.00014799	5.39E-05	0.000241221	0.000220126	0.000261943	0.000109946	0.000201113	0.000212266	0.000146735	0.000108359	0.000272559	0.000222638	0.000253204	0.000133901	0.000230588	0.000128218	0.000178563	7.31E-05	0.000403403	0.000135207	0.000180025	4.95E-05	0.000233209	0.000184545	0.000264618	0.0001106	0.000513857
Morganella	0.000242796	0.000131018	6.49E-05	0.000103798	0.000130353	9.10E-05	0.000115586	0.000117087	0.000197736	0.000175825	7.27E-05	0.000147216	0.000191658	0.000282023	9.99E-05	0.000160249	0.000263528	0.000147452	0.000122388	7.99E-05	0.000238913	0.000214734	0.000156211	7.00E-05	0.000241221	0.00013341	0.000234846	9.62E-05	0.000237679	0.000165096	9.78E-05	0.000155766	0.000190792	8.44E-05	0.000122237	0.000165408	0.000161902	0.000117069	0.000244349	0.000124225	0.000212317	0.000135207	0.000242642	6.29E-05	0.000128265	0.000167768	0.000132309	0.000116421	0.000226445
Arsenophonus	9.47E-05	2.85E-05	2.99E-05	6.11E-05	3.04E-05	3.03E-05	6.30E-05	2.23E-05	4.94E-05	9.14E-05	4.28E-05	3.87E-05	4.19E-05	3.13E-05	7.49E-05	2.67E-05	7.79E-05	5.53E-05	6.12E-05	1.09E-05	6.92E-05	0.000135203	4.11E-05	2.69E-05	6.98E-05	4.67E-05	1.81E-05	1.37E-05	9.14E-05	8.65E-05	5.71E-05	1.35E-05	6.13E-05	0.000107481	9.60E-05	4.73E-05	5.40E-05	2.23E-05	8.46E-05	1.46E-05	9.91E-05	2.70E-05	3.13E-05	2.25E-05	4.66E-05	5.03E-05	5.29E-05	6.40E-05	9.58E-05
Moellerella	3.55E-05	2.28E-05	4.99E-06	3.05E-05	3.48E-05	3.03E-05	5.25E-06	2.79E-05	3.46E-05	2.81E-05	1.71E-05	3.10E-05	5.39E-05	4.70E-05	0	3.34E-05	2.99E-05	1.84E-05	2.62E-05	3.63E-06	5.66E-05	3.98E-05	3.29E-05	5.39E-06	3.17E-05	2.67E-05	1.81E-05	6.87E-06	5.48E-05	0	1.63E-05	0	5.45E-05	7.68E-06	1.75E-05	3.15E-05	4.91E-05	2.23E-05	1.88E-05	1.10E-05	3.54E-05	1.62E-05	1.57E-05	4.50E-06	4.66E-05	4.19E-05	4.41E-05	5.82E-06	6.97E-05
Cosenzaea	1.78E-05	3.42E-05	1.50E-05	1.83E-05	1.74E-05	6.07E-06	1.58E-05	1.12E-05	1.48E-05	1.41E-05	2.14E-05	0	4.79E-05	3.13E-05	8.32E-06	6.68E-06	2.99E-05	2.46E-05	1.75E-05	0	1.89E-05	0	2.47E-05	1.62E-05	0	2.00E-05	9.03E-06	6.87E-06	2.44E-05	2.36E-05	1.63E-05	0	1.36E-05	0	2.62E-05	0	1.47E-05	1.11E-05	9.40E-06	7.31E-06	1.42E-05	5.41E-06	2.35E-05	8.99E-06	2.33E-05	8.39E-06	0	5.82E-06	4.35E-05
Pectobacterium	0.00047967	0.000370267	0.000259538	0.000244232	0.000291122	0.00032152	0.000257442	0.000278778	0.000425132	0.000407914	0.000136854	0.000286684	0.000455188	0.000430869	0.000258026	0.000280436	0.000491121	0.000380917	0.000489553	0.000177855	0.000465251	0.000373796	0.000369975	0.000226314	0.000590356	0.000313513	0.000334203	0.000240507	0.000444886	0.0003695	0.000252711	0.000243808	0.000490607	0.000360828	0.000314323	0.000322939	0.000358147	0.000245287	0.000216155	0.000142493	0.000403403	0.000281232	0.000344396	0.000134887	0.000320662	0.000452975	0.0002999	0.00027359	0.000592242
Dickeya	0.00041453	0.000279124	0.000194654	0.000262549	0.000169459	0.000266922	0.000273204	0.0002509	0.000380642	0.000316485	0.000201004	0.000356418	0.000497113	0.000454371	0.000241379	0.000273759	0.000431228	0.000307191	0.000384649	0.000156077	0.000433815	0.000477187	0.000353531	0.000220925	0.000469746	0.000286831	0.000316138	0.00025425	0.000396131	0.0003695	0.000366838	0.00033185	0.000592817	0.000376182	0.000270667	0.000307186	0.000299273	0.000172816	0.000272544	0.000168069	0.000530793	0.000243373	0.000297433	0.000193338	0.000402285	0.000377479	0.00029108	0.000256127	0.000670627
Brenneria	0.000219109	0.000125321	6.49E-05	0.000109904	0.000126008	0.000188059	6.30E-05	0.000117087	0.000212566	0.000147693	7.70E-05	0.000123971	0.000113797	0.00019585	0.000133175	0.000120187	0.000305453	0.000178171	0.000218551	6.53E-05	0.000150892	0.000135203	0.000189098	9.70E-05	0.000126958	0.000166762	0.000153553	6.18E-05	0.000188924	0.000149372	8.15E-05	0.000142221	0.00020442	0.000115158	0.000183355	0.000102395	0.000161902	7.25E-05	5.64E-05	5.12E-05	0.000191086	0.000108166	0.000117408	4.50E-05	0.000139925	0.000109049	0.000132309	0.0001106	0.000287411
Sodalis	0.000124359	9.68E-05	3.99E-05	7.33E-05	7.82E-05	7.28E-05	5.78E-05	8.92E-05	4.94E-05	9.85E-05	5.13E-05	0.000108475	6.59E-05	0.000109676	0.000108204	6.68E-05	8.38E-05	6.14E-05	0.000122388	3.63E-05	0.000106882	8.75E-05	4.11E-05	7.54E-05	6.98E-05	7.34E-05	0.000153553	4.81E-05	7.92E-05	9.43E-05	8.15E-05	5.42E-05	0.00010221	0.000115158	8.73E-05	7.09E-05	8.83E-05	5.02E-05	8.46E-05	6.21E-05	0.00012739	4.87E-05	7.83E-05	2.25E-05	0.000122435	0.000150992	0.000123488	4.66E-05	0.000165479
Lonsdalea	0.000124359	0.000119625	7.49E-05	6.72E-05	8.26E-05	6.07E-05	5.78E-05	7.25E-05	6.92E-05	7.03E-05	2.57E-05	8.52E-05	0.000125776	0.000109676	0.000158145	7.34E-05	0.000101818	0.000147452	0.000157356	4.72E-05	9.43E-05	0.000111344	6.58E-05	5.93E-05	8.89E-05	0.000106728	0.000135488	7.56E-05	0.000103604	9.43E-05	0.000114127	4.74E-05	0.000109024	0.000145867	0.000157161	7.09E-05	8.83E-05	3.34E-05	6.58E-05	5.85E-05	0.000113236	7.03E-05	9.39E-05	4.50E-05	9.33E-05	0.000125826	0.000114668	4.66E-05	0.00015677
Edwardsiella	0.000189499	0.000113928	0.000109805	0.000146539	7.82E-05	6.67E-05	0.000131348	0.000144965	0.000163132	0.000126594	8.98E-05	9.30E-05	0.000197647	0.000172348	0.000116528	0.000133541	0.000239571	0.000110589	0.00017484	8.35E-05	0.000213764	0.000167015	0.000123325	0.000123934	0.000222177	8.00E-05	0.000189683	8.93E-05	0.00018283	6.29E-05	0.000130431	5.42E-05	0.000149908	0.000176575	6.11E-05	0.000173284	0.000137371	8.92E-05	0.000131573	7.67E-05	0.000233549	8.11E-05	0.000125235	7.64E-05	0.000134095	0.000192934	0.00014113	4.66E-05	0.000235155
Hafnia	0.000136203	5.13E-05	3.99E-05	4.27E-05	8.26E-05	6.07E-05	7.36E-05	4.46E-05	0.000113698	9.14E-05	5.13E-05	0.000100727	8.39E-05	4.70E-05	7.49E-05	6.01E-05	4.19E-05	0.000104445	3.50E-05	5.08E-05	8.80E-05	3.18E-05	9.04E-05	4.85E-05	0.000158698	3.34E-05	0.00010839	5.50E-05	7.31E-05	5.50E-05	4.89E-05	5.42E-05	0.000122652	6.91E-05	6.98E-05	7.88E-05	6.87E-05	4.46E-05	9.40E-05	4.75E-05	9.20E-05	6.49E-05	6.26E-05	4.05E-05	9.91E-05	2.52E-05	7.94E-05	5.24E-05	0.000113223
Obesumbacterium	2.37E-05	5.70E-06	9.98E-06	1.22E-05	4.35E-06	0	0	1.67E-05	4.94E-06	0	4.28E-06	1.55E-05	0	0	8.32E-06	6.68E-06	1.20E-05	6.14E-06	1.75E-05	0	0	7.95E-06	0	5.39E-06	6.35E-06	6.67E-06	9.03E-06	2.75E-05	6.09E-06	1.57E-05	8.15E-06	1.35E-05	6.81E-06	1.54E-05	8.73E-06	2.36E-05	1.47E-05	0	1.88E-05	0	7.08E-06	5.41E-06	7.83E-06	0	1.17E-05	2.52E-05	0	5.82E-06	0
Pragia	0.000165812	7.41E-05	2.99E-05	4.88E-05	6.52E-05	4.25E-05	3.15E-05	1.67E-05	9.39E-05	8.44E-05	5.13E-05	5.42E-05	0.000107808	0.000109676	4.99E-05	5.34E-05	0.000131764	4.30E-05	7.87E-05	2.90E-05	0.000163466	7.95E-05	5.76E-05	3.23E-05	6.35E-05	3.34E-05	5.42E-05	1.37E-05	7.92E-05	5.50E-05	3.26E-05	4.06E-05	0.000149908	4.61E-05	3.49E-05	4.73E-05	4.42E-05	2.23E-05	1.88E-05	4.75E-05	9.20E-05	4.87E-05	7.04E-05	4.50E-05	5.83E-05	7.55E-05	7.94E-05	5.82E-05	0.000139351
Budvicia	9.47E-05	1.14E-05	2.00E-05	1.22E-05	2.17E-05	4.25E-05	3.68E-05	0	5.44E-05	3.52E-05	8.55E-06	1.55E-05	6.59E-05	1.57E-05	2.50E-05	4.67E-05	9.58E-05	1.23E-05	5.25E-05	1.81E-05	6.92E-05	3.18E-05	8.22E-06	1.62E-05	3.17E-05	2.67E-05	9.03E-06	2.75E-05	2.44E-05	3.93E-05	4.89E-05	3.39E-05	1.36E-05	1.54E-05	3.49E-05	1.58E-05	3.92E-05	0	9.40E-06	1.10E-05	6.37E-05	2.70E-05	3.91E-05	4.50E-06	5.83E-05	3.36E-05	5.29E-05	5.82E-06	8.71E-05
Leminorella	5.33E-05	5.70E-05	7.99E-05	4.88E-05	2.61E-05	3.03E-05	2.63E-05	4.46E-05	7.91E-05	4.22E-05	3.85E-05	3.87E-05	4.19E-05	3.13E-05	5.83E-05	4.01E-05	8.38E-05	3.07E-05	4.37E-05	3.63E-05	8.17E-05	5.57E-05	4.11E-05	3.23E-05	5.71E-05	3.34E-05	3.61E-05	4.12E-05	2.44E-05	3.93E-05	2.45E-05	3.39E-05	6.81E-05	4.61E-05	2.62E-05	3.15E-05	2.45E-05	3.90E-05	6.58E-05	2.56E-05	7.08E-05	4.87E-05	4.70E-05	1.80E-05	5.25E-05	5.03E-05	4.41E-05	2.91E-05	7.84E-05
Plesiomonas	0.000165812	9.68E-05	4.49E-05	4.27E-05	7.82E-05	7.89E-05	4.73E-05	5.02E-05	5.44E-05	6.33E-05	5.56E-05	6.97E-05	0.000107808	7.05E-05	4.99E-05	7.34E-05	0.000179678	7.37E-05	8.74E-05	4.72E-05	0.000220051	0.00010339	0.000131546	3.23E-05	0.000146002	6.67E-05	0.00010839	4.81E-05	0.000134075	7.86E-05	7.34E-05	5.42E-05	8.86E-05	0.000107481	0.000104774	4.73E-05	6.38E-05	5.02E-05	5.64E-05	4.02E-05	0.000113236	4.33E-05	6.26E-05	2.70E-05	7.58E-05	9.23E-05	0.000123488	8.15E-05	0.00015677
Phytobacter	5.92E-06	0	0	0	0	0	0	0	0	7.03E-06	0	0	0	0	0	0	0	0	0	0	0	0	0	5.39E-06	0	0	0	1.37E-05	0	0	0	0	1.36E-05	7.68E-06	0	0	0	5.57E-06	9.40E-06	0	7.08E-06	0	0	0	0	0	8.82E-06	0	0
Thorsellia	1.78E-05	4.56E-05	4.99E-06	6.11E-06	4.35E-06	2.43E-05	1.05E-05	1.12E-05	1.48E-05	0	1.71E-05	0	2.99E-05	4.70E-05	3.33E-05	2.00E-05	1.20E-05	4.30E-05	3.50E-05	1.45E-05	1.89E-05	1.59E-05	4.93E-05	2.69E-05	2.54E-05	5.34E-05	5.42E-05	4.81E-05	6.09E-06	3.14E-05	4.89E-05	1.35E-05	1.36E-05	3.84E-05	6.11E-05	1.58E-05	4.91E-06	1.67E-05	1.88E-05	3.65E-06	3.54E-05	1.08E-05	3.13E-05	1.80E-05	2.92E-05	1.68E-05	1.76E-05	3.49E-05	3.48E-05
Vibrio	0.056074047	0.11674803	0.105956398	0.208097497	0.507686492	0.073615947	0.102346402	0.120582758	0.343343714	0.043168503	0.349952529	0.043940122	0.011637239	0.042844049	0.051397085	0.048662255	0.01445812	0.039695266	0.026969141	0.088045589	0.171690118	0.020614457	0.062533914	0.079446932	0.079088693	0.096895553	0.047456892	0.04683012	0.123983009	0.108507142	0.031254585	0.056191037	0.06723359	0.017020329	0.132233786	0.046518955	0.127411972	0.073424312	0.022066632	0.170213777	0.146159181	0.060832554	0.046759549	0.035448365	0.050536381	0.063466765	0.067389368	0.098893998	0.017889181
Photobacterium	0.002605616	0.001549425	0.000858472	0.006942282	0.001394779	0.001565135	0.001161117	0.001577885	0.002273963	0.001814512	0.000940871	0.0013017	0.001694976	0.001856654	0.001098691	0.002463827	0.002114216	0.001370073	0.00133753	0.001578919	0.00206848	0.001447466	0.001183918	0.001912891	0.001618719	0.001187347	0.00160779	0.001388068	0.001505299	0.001674541	0.000970082	0.001368035	0.002166847	0.00117461	0.001231097	0.003379044	0.001471836	0.000841779	0.00110897	0.001585695	0.002066554	0.000989719	0.00133062	0.000800331	0.001335121	0.001652518	0.001570066	0.002054834	0.002908952
Enterovibrio	0.000811294	0.000586731	0.000249556	0.000335818	0.000351954	0.000351852	0.000346759	0.000234174	0.000603095	0.000506375	0.000209558	0.000449396	0.00061091	0.000430869	0.000282996	0.000300467	0.000676789	0.000448499	0.000410875	0.000148818	0.000748174	0.000477187	0.000353531	0.000269421	0.000710967	0.000306843	0.000379366	0.000247378	0.000499735	0.000393085	0.000301622	0.000284443	0.000633701	0.000452954	0.000480215	0.00025205	0.000421926	0.000200689	0.00029134	0.000208259	0.000686492	0.000270415	0.00036005	0.000139383	0.000378965	0.000293595	0.000485133	0.000261948	0.000757721
Salinivibrio	0.000651404	0.000427231	0.000164707	0.000262549	0.000260706	0.000430715	0.00026795	0.0002509	0.000578378	0.00035165	0.000316475	0.000309929	0.000646846	0.000517043	0.000233056	0.000380591	0.000568982	0.000405493	0.000244777	0.000159707	0.000936789	0.000381749	0.000312423	0.000215537	0.000590356	0.00027349	0.000343236	0.000185534	0.000463169	0.0003695	0.000260862	0.000182856	0.000538305	0.000499017	0.000357979	0.00027568	0.000407208	0.000183965	0.000272544	0.000255757	0.000587411	0.000210924	0.000297433	0.000157368	0.000373134	0.000360702	0.000405748	0.000209558	0.000757721
Aliivibrio	0.000420452	0.000267732	0.000239574	0.000213703	0.000395405	0.000230524	0.000236426	0.000167267	0.000350981	0.000323518	0.000158237	0.000162712	0.000209626	0.000344695	0.000282996	0.00018028	0.000317432	0.000245753	0.000262261	0.000127039	0.000251487	0.000238593	0.000271315	0.000156264	0.000317396	0.000300172	0.000298073	0.000137432	0.000262056	0.000227989	0.000228255	0.000169311	0.000340699	0.00019193	0.000384172	0.000165408	0.000196245	0.000133793	0.000234951	8.77E-05	0.000360939	0.000178474	0.000219161	0.000134887	0.00026236	0.000335537	0.000396927	9.31E-05	0.000531276
Grimontia	0.000337546	0.000239249	0.000109805	0.000360242	0.000165114	0.000230524	0.000136602	0.000117087	0.000321321	0.000147693	9.84E-05	0.000185957	0.00035337	0.00019585	0.000183115	0.000227019	0.000341389	0.000190459	0.000271003	0.000112521	0.000446389	0.000286312	0.000139768	9.16E-05	0.000330092	0.000146751	0.000261943	0.001168176	0.000292528	0.000204404	0.000138583	0.000142221	0.000347513	0.000176575	0.000227011	0.000409581	0.000210963	0.000128218	0.000122175	0.000142493	0.000191086	9.73E-05	0.000172198	8.54E-05	0.000227379	0.000184545	0.000273439	0.000139705	0.000400634
Thaumasiovibrio	0.000130281	5.13E-05	5.99E-05	9.77E-05	8.26E-05	7.28E-05	5.25E-05	5.02E-05	0.000108755	0.000105495	5.56E-05	3.87E-05	0.000119786	9.40E-05	7.49E-05	4.01E-05	0.000203635	7.99E-05	7.87E-05	1.81E-05	0.000176041	6.36E-05	9.87E-05	2.16E-05	0.000101567	4.67E-05	7.23E-05	6.18E-05	4.27E-05	0.000102202	5.71E-05	5.42E-05	0.000149908	7.68E-05	0.000113505	7.88E-06	0.000107935	4.46E-05	9.40E-05	2.19E-05	0.000169854	3.79E-05	8.61E-05	2.25E-05	8.16E-05	0.000117438	9.70E-05	1.16E-05	0.000217736
Paraphotobacterium	4.15E-05	1.14E-05	9.98E-06	0	1.30E-05	3.03E-05	1.05E-05	1.12E-05	9.89E-06	2.11E-05	1.71E-05	1.55E-05	5.99E-06	3.13E-05	3.33E-05	6.68E-06	4.19E-05	1.23E-05	6.12E-05	0	1.26E-05	2.39E-05	1.64E-05	5.39E-06	4.44E-05	1.33E-05	4.52E-05	1.37E-05	1.83E-05	3.93E-05	8.15E-06	6.77E-06	2.73E-05	1.54E-05	8.73E-06	7.88E-06	1.96E-05	1.67E-05	3.76E-05	3.65E-06	2.12E-05	1.08E-05	2.35E-05	2.25E-05	5.83E-06	8.39E-06	3.53E-05	1.16E-05	7.84E-05
Candidatus Photodesmus	3.55E-05	3.99E-05	2.00E-05	1.22E-05	8.69E-06	3.64E-05	2.10E-05	5.58E-06	1.48E-05	3.52E-05	1.28E-05	1.55E-05	1.20E-05	1.57E-05	3.33E-05	1.34E-05	1.20E-05	3.07E-05	8.74E-06	3.63E-06	6.29E-06	2.39E-05	0	5.39E-06	3.17E-05	3.34E-05	1.81E-05	0	1.83E-05	7.86E-06	3.26E-05	0	3.41E-05	3.07E-05	5.24E-05	7.88E-06	9.81E-06	0	0	3.65E-06	2.83E-05	0	3.13E-05	8.99E-06	1.75E-05	5.87E-05	1.76E-05	1.16E-05	1.74E-05
Pseudomonas	0.027749813	0.021481182	0.018257502	0.020088045	0.012427002	0.029100593	0.01844652	0.021343265	0.019768649	0.024186459	0.013424512	0.033061629	0.028161759	0.025100079	0.024237783	0.025853492	0.029790675	0.021325223	0.027642276	0.014957986	0.031511311	0.024980714	0.024196333	0.02124117	0.027302389	0.020845285	0.025616244	0.020072015	0.023176729	0.022382251	0.020714111	0.02209174	0.027787431	0.021995148	0.023556735	0.024834789	0.021125759	0.014588978	0.024641699	0.016474422	0.02719076	0.014434752	0.022863181	0.013102047	0.021501866	0.023152032	0.024239003	0.020449386	0.032442648
Oblitimonas	0.000201343	9.11E-05	3.49E-05	4.88E-05	6.52E-05	0.000115262	5.78E-05	5.02E-05	9.39E-05	9.85E-05	2.99E-05	6.20E-05	0.000113797	8.62E-05	6.66E-05	6.01E-05	0.000125775	4.30E-05	8.74E-05	1.45E-05	8.17E-05	5.57E-05	7.40E-05	3.23E-05	9.52E-05	0.000100057	5.42E-05	5.50E-05	0.000103604	0.000110064	8.15E-05	4.74E-05	0.00013628	7.68E-05	6.98E-05	6.30E-05	7.36E-05	6.69E-05	4.70E-05	1.10E-05	0.000148622	5.95E-05	6.26E-05	2.70E-05	9.91E-05	9.23E-05	0.000123488	4.07E-05	0.000243864
Azotobacter	0.000130281	8.54E-05	0.000154725	0.000201491	3.48E-05	0.000139528	0.000141856	0.00015054	5.93E-05	0.000161759	0.000149684	0.000232446	0.000125776	0.000219352	0.000149821	0.000227019	0.000209625	0.000141308	0.000262261	8.35E-05	0.000144605	0.000206781	0.000180876	0.000123934	0.000146002	0.000173433	0.000126455	0.000164919	0.000121887	0.000204404	0.000154887	0.000142221	0.000129466	0.000130512	0.000122237	0.000118148	0.000112841	0.000100345	0.000234951	9.13E-05	0.000155699	8.65E-05	0.000156544	0.000112406	0.000104944	0.000109049	0.000202874	0.000151348	9.58E-05
Thiopseudomonas	2.37E-05	3.99E-05	4.99E-05	1.83E-05	2.61E-05	4.25E-05	3.68E-05	2.79E-05	2.97E-05	3.52E-05	2.57E-05	3.87E-05	4.79E-05	5.48E-05	1.66E-05	4.01E-05	7.79E-05	3.07E-05	3.50E-05	2.18E-05	6.29E-05	3.18E-05	3.29E-05	5.39E-05	5.71E-05	5.34E-05	9.03E-06	6.87E-05	7.31E-05	5.50E-05	2.45E-05	1.35E-05	9.54E-05	8.44E-05	1.75E-05	3.94E-05	6.38E-05	2.79E-05	7.52E-05	1.10E-05	5.66E-05	4.33E-05	1.57E-05	8.99E-06	3.50E-05	4.19E-05	3.53E-05	0	2.61E-05
Rugamonas	1.78E-05	1.14E-05	4.99E-06	3.05E-05	4.35E-06	1.82E-05	1.58E-05	1.67E-05	4.94E-06	7.03E-06	0	1.55E-05	0	2.35E-05	8.32E-06	1.34E-05	0	3.07E-05	8.74E-06	1.81E-05	6.29E-06	3.18E-05	8.22E-06	1.08E-05	1.27E-05	2.67E-05	2.71E-05	2.75E-05	3.05E-05	1.57E-05	3.26E-05	2.71E-05	2.04E-05	2.30E-05	4.37E-05	2.36E-05	1.47E-05	2.79E-05	2.82E-05	3.65E-06	2.12E-05	1.08E-05	2.35E-05	1.35E-05	5.83E-06	1.68E-05	0	1.16E-05	8.71E-06
Acinetobacter	0.006348229	0.003810902	0.002046357	0.001575294	0.00289384	0.003421458	0.002343249	0.001906843	0.004661624	0.005042655	0.001633693	0.002634393	0.004468029	0.005413282	0.00278002	0.002624076	0.005857515	0.003618714	0.003295743	0.0009655	0.004828549	0.004215147	0.003124229	0.001303999	0.004856156	0.003522019	0.003658173	0.001848467	0.004058822	0.004048774	0.003056982	0.00218073	0.005417118	0.003746468	0.00361471	0.002166054	0.00341466	0.00210166	0.002838212	0.00128244	0.006192586	0.002060562	0.003029117	0.001213985	0.003743004	0.004773009	0.004163322	0.001478549	0.008770402
Psychrobacter	0.001462698	0.000786105	0.000334405	0.000299184	0.000643076	0.000770435	0.000525392	0.000317807	0.001136982	0.000872091	0.000359241	0.000619857	0.000838504	0.001120259	0.000557669	0.000634319	0.001491331	0.000731115	0.000847976	0.000257709	0.001345455	0.000938467	0.000633067	0.000296363	0.001129929	0.000647038	0.000677439	0.000384811	0.000847112	0.000794031	0.000538029	0.000446982	0.001199261	0.000775396	0.000628645	0.000370198	0.000789886	0.000362355	0.000592077	0.000233835	0.001450834	0.000459705	0.000618347	0.000274271	0.00103195	0.001098883	0.001058472	0.000390011	0.001977042
Moraxella	0.000917888	0.000450017	0.00026952	0.000250337	0.000295467	0.000479247	0.000273204	0.000211871	0.000662415	0.000534507	0.000256601	0.0004339	0.000730696	0.000650221	0.00036623	0.000393945	0.000760638	0.000454643	0.000437101	0.000127039	0.000710451	0.000644202	0.000575516	0.00020476	0.000653835	0.000393559	0.000587114	0.000192405	0.000499735	0.000455978	0.00041575	0.000616293	0.000708654	0.000637207	0.000550065	0.000291433	0.000520049	0.000317758	0.000488699	0.000146147	0.000828037	0.00025419	0.00041484	0.000238301	0.000571362	0.000570412	0.000538056	0.000215379	0.001323834
Perlucidibaca	0.000171734	0.000102535	0.00013476	7.33E-05	6.52E-05	8.49E-05	0.000131348	0.000111511	9.89E-05	0.000119561	0.000106917	0.00034867	0.000113797	0.000148846	0.000133175	0.000233696	0.000179678	0.000116733	0.000113646	7.62E-05	0.000100595	0.00010339	0.000115103	0.000161653	0.00012061	0.000106728	0.000117423	0.000109946	0.000127981	0.000188681	0.000130431	0.000135449	0.00017035	0.000130512	9.60E-05	0.000126025	0.000107935	0.000111494	0.000169165	7.67E-05	0.000184008	7.57E-05	0.000156544	9.89E-05	5.83E-05	0.00015938	0.000220515	0.000145527	0.00015677
Alkanindiges	0.000136203	6.27E-05	4.49E-05	4.27E-05	4.35E-05	6.67E-05	7.36E-05	5.58E-05	0.000148302	6.33E-05	2.57E-05	0.000100727	0.000119786	0.000172348	3.33E-05	7.34E-05	0.000137753	6.14E-05	6.12E-05	2.90E-05	6.29E-05	7.16E-05	5.76E-05	3.77E-05	0.000126958	4.67E-05	5.42E-05	6.87E-05	0.000127981	0.000102202	4.08E-05	0.000162539	0.000163536	9.98E-05	6.11E-05	6.30E-05	0.000107935	1.67E-05	5.64E-05	2.19E-05	9.91E-05	7.57E-05	0.000101753	3.15E-05	4.08E-05	0.000109049	7.94E-05	3.49E-05	0.00014806
Paraperlucidibaca	0.000100672	5.70E-05	4.99E-05	7.33E-05	1.30E-05	4.25E-05	3.68E-05	5.58E-05	6.92E-05	4.92E-05	2.57E-05	0.000108475	5.99E-05	5.48E-05	1.66E-05	9.35E-05	6.59E-05	4.92E-05	3.50E-05	3.99E-05	6.29E-05	0.000119297	4.11E-05	3.77E-05	9.52E-05	6.00E-05	2.71E-05	4.81E-05	4.88E-05	3.93E-05	8.97E-05	3.39E-05	6.13E-05	3.84E-05	5.24E-05	4.73E-05	4.91E-05	5.57E-05	1.88E-05	5.12E-05	8.49E-05	3.79E-05	5.48E-05	2.70E-05	7.58E-05	0.000117438	4.41E-05	3.49E-05	7.84E-05
Fluviicoccus	5.92E-05	3.42E-05	3.49E-05	5.50E-05	4.35E-05	6.07E-05	5.25E-05	4.46E-05	4.45E-05	4.92E-05	1.71E-05	0.000139468	8.39E-05	4.70E-05	5.83E-05	5.34E-05	7.79E-05	7.99E-05	6.99E-05	3.99E-05	5.03E-05	5.57E-05	0.000106882	5.39E-05	5.08E-05	8.67E-05	3.61E-05	1.37E-05	1.83E-05	3.14E-05	5.71E-05	7.45E-05	8.86E-05	7.68E-05	6.11E-05	3.94E-05	5.40E-05	5.57E-05	7.52E-05	4.02E-05	7.78E-05	2.16E-05	5.48E-05	3.60E-05	5.25E-05	4.19E-05	5.29E-05	5.82E-05	5.23E-05
Ventosimonas	0.000100672	5.13E-05	9.98E-06	4.27E-05	2.61E-05	3.03E-05	5.25E-06	1.67E-05	3.46E-05	4.92E-05	1.71E-05	2.32E-05	6.59E-05	6.27E-05	4.16E-05	6.68E-05	0.000101818	7.99E-05	3.50E-05	2.18E-05	0.000119456	4.77E-05	3.29E-05	1.08E-05	4.44E-05	4.67E-05	2.71E-05	4.12E-05	4.27E-05	1.57E-05	3.26E-05	4.74E-05	4.77E-05	4.61E-05	6.11E-05	3.15E-05	5.89E-05	5.02E-05	5.64E-05	1.46E-05	0.000113236	4.87E-05	0	3.15E-05	5.25E-05	0.000134215	7.06E-05	1.16E-05	0.00014806
Teredinibacter	0.001320574	0.001008265	0.00035936	0.000134327	0.000447546	0.000715837	0.000420314	0.00020072	0.000850264	0.000865058	0.000423392	0.000371914	0.001425457	0.001621634	0.000565992	0.000467393	0.001479352	0.001062882	0.00095288	0.000181485	0.001634665	0.001065717	0.000789279	0.000215537	0.000964883	0.000853823	0.001174228	0.000426041	0.001139639	0.001281457	0.000603244	0.000562114	0.001539961	0.000944294	0.000908043	0.000448964	0.00087329	0.000468274	0.000357126	0.000811116	0.001507452	0.000432664	0.000587038	0.000229308	0.000973647	0.001400866	0.001208422	0.000506432	0.002299291
Cellvibrio	0.00130873	0.001162069	0.000444209	0.000305289	0.000508377	0.000788634	0.000451837	0.000451621	0.000944189	0.001448796	0.000303645	0.000635354	0.001682998	0.001222101	0.000640903	0.000781213	0.001790794	0.000940006	0.000944138	0.000286746	0.002382839	0.001200919	0.000731727	0.000361024	0.001472717	0.000640367	0.000957448	0.000398554	0.001401695	0.001077052	0.000538029	0.000514706	0.001437751	0.000836814	0.000846925	0.000535606	0.000946881	0.000524021	0.000479301	0.00024845	0.001464989	0.00050838	0.000688791	0.00025179	0.001119403	0.001207932	0.000926163	0.000413295	0.002551865
Gilvimarinus	0.000840903	0.000569642	0.00017968	0.000189279	0.000256361	0.000430715	0.000236426	0.000217447	0.000553661	0.000780662	0.000175344	0.000263439	0.00113797	0.000587549	0.000274673	0.000340529	0.00116192	0.000559088	0.000271003	0.000159707	0.001835854	0.000580577	0.000353531	0.000167041	0.000749054	0.000306843	0.000370334	0.000226764	0.000645999	0.000440255	0.000269014	0.000277671	0.000790422	0.000376182	0.00029686	0.000236297	0.000421926	0.000183965	0.000272544	0.000131532	0.000552025	0.000167657	0.000297433	0.000103414	0.000384795	0.000452975	0.000432209	0.000232842	0.000992876
Marinimicrobium	0.000444139	0.000529767	0.00031444	0.000219808	0.000225945	0.000279055	0.000273204	0.000373563	0.000375698	0.000703299	0.000222388	0.000464893	0.000802568	0.000462205	0.000407847	0.000387268	0.000658821	0.000479219	0.000340939	0.000181485	0.001068819	0.000326077	0.000394639	0.000231702	0.000622096	0.000320184	0.000397431	0.000247378	0.00054849	0.000393085	0.000326078	0.000311533	0.000633701	0.000276379	0.000384172	0.000401704	0.000358147	0.000206264	0.000225553	0.000208259	0.00053787	0.000200107	0.00025047	0.000175353	0.000314832	0.000327148	0.000388106	0.000261948	0.000818687
Saccharophagus	0.000272405	0.000119625	5.49E-05	5.50E-05	5.21E-05	0.000175926	7.88E-05	6.13E-05	0.000257057	0.000203957	8.13E-05	3.10E-05	0.000449199	0.000235019	2.50E-05	0.00011351	0.00049711	0.000196602	8.74E-05	1.45E-05	0.000886491	0.000174968	9.87E-05	3.77E-05	0.000330092	0.000180103	0.000135488	6.18E-05	0.00018283	0.000165096	8.97E-05	6.10E-05	0.000320257	0.000145867	0.000122237	7.09E-05	9.81E-05	0.000128218	9.40E-05	4.38E-05	0.00012739	0.000102758	9.39E-05	1.80E-05	0.000134095	0.000125826	0.000176412	4.07E-05	0.00030483
Simiduia	0.00025464	0.000313303	7.49E-05	6.11E-05	0.000112973	0.000133461	0.000105078	0.000128238	0.000227396	0.000386815	4.28E-05	0.000147216	0.000299466	0.000321193	0.000149821	0.00011351	0.000359357	0.000202746	0.000236035	0.000105261	0.000565846	0.000174968	0.000106882	0.000134711	0.000311048	0.000146751	0.000180651	0.000103074	0.000255962	0.000220128	8.97E-05	0.000148994	0.000197606	0.000253347	0.00021828	0.000157531	0.000206057	0.000100345	4.70E-05	9.50E-05	0.000276012	7.57E-05	9.39E-05	5.85E-05	0.000186567	0.000234876	0.000194053	0.000104779	0.000391925
Marinagarivorans	0.000248718	0.000108232	3.99E-05	2.44E-05	0.000108628	6.67E-05	7.88E-05	4.46E-05	0.000118642	7.03E-05	2.99E-05	6.20E-05	0.000269519	0.000141012	5.83E-05	0.00011351	0.000281496	0.000116733	0.000122388	4.36E-05	0.000490399	0.000119297	0.000123325	2.16E-05	0.000215829	5.34E-05	0.000126455	6.18E-05	0.000121887	8.65E-05	5.71E-05	4.06E-05	0.000231675	9.98E-05	0.000113505	5.51E-05	0.000112841	6.13E-05	9.40E-06	2.19E-05	0.000162777	8.11E-05	9.39E-05	2.25E-05	0.000104944	8.39E-05	8.82E-05	3.49E-05	0.000252574
Agaribacterium	0.000207265	0.000170892	9.98E-05	4.27E-05	9.99E-05	0.000121328	7.88E-05	6.13E-05	0.000118642	0.000161759	7.27E-05	0.000116223	0.00026353	0.000203684	0.000124851	0.000120187	0.000233582	0.000141308	0.000104904	5.44E-05	0.000490399	0.000159062	0.000123325	0.000118545	0.000203133	8.67E-05	0.00014452	8.25E-05	0.000201113	0.000125787	6.52E-05	8.80E-05	0.000190792	9.21E-05	5.24E-05	4.73E-05	6.87E-05	4.46E-05	5.64E-05	2.56E-05	0.000198163	0.000113574	8.61E-05	3.15E-05	0.000163246	0.00015938	0.00014995	4.66E-05	0.000296121
Agarilytica	0.000136203	0.000131018	4.99E-05	3.05E-05	7.82E-05	7.28E-05	3.68E-05	3.90E-05	7.91E-05	9.85E-05	4.28E-05	4.65E-05	0.000167701	0.000133178	5.83E-05	0.000126864	0.000191657	0.00012902	5.25E-05	3.63E-06	0.00033322	0.000135203	9.87E-05	2.16E-05	0.000165046	0.000106728	9.94E-05	2.06E-05	6.70E-05	8.65E-05	4.89E-05	4.74E-05	0.000190792	0.000107481	8.73E-05	5.51E-05	0.000103029	5.57E-05	5.64E-05	1.10E-05	0.000191086	8.11E-05	7.83E-05	2.70E-05	7.58E-05	9.23E-05	9.70E-05	2.33E-05	0.000330959
Umboniibacter	0.000106593	9.11E-05	5.49E-05	1.83E-05	5.65E-05	4.85E-05	2.10E-05	2.23E-05	7.42E-05	8.44E-05	1.28E-05	3.87E-05	6.59E-05	0.000125344	5.83E-05	2.67E-05	0.000107807	3.69E-05	7.87E-05	2.90E-05	9.43E-05	6.36E-05	3.29E-05	2.16E-05	7.62E-05	3.34E-05	3.61E-05	2.06E-05	4.88E-05	7.86E-05	2.45E-05	2.03E-05	8.86E-05	8.44E-05	4.37E-05	2.36E-05	4.91E-05	1.67E-05	8.46E-05	1.10E-05	7.08E-05	4.33E-05	3.13E-05	2.25E-05	5.25E-05	5.87E-05	5.29E-05	2.33E-05	8.71E-05
Spongiibacter	0.001823931	0.008709819	0.021751283	0.003223857	0.001959643	0.016979896	0.016407999	0.003685449	0.002362944	0.017554347	0.007544071	0.07210488	0.001185884	0.012745889	0.009796659	0.003558861	0.001125984	0.015421006	0.008331148	0.015143101	0.001062532	0.005821675	0.00536052	0.022518226	0.001117233	0.002868311	0.005274995	0.023542185	0.000889772	0.027508078	0.007132958	0.014716539	0.001451379	0.011024444	0.006661894	0.001977016	0.000780073	0.012102664	0.00613693	0.011373892	0.001054509	0.004434806	0.004915466	0.018470559	0.000623834	0.004244539	0.004348555	0.003352931	0.001367381
Oceanicoccus	0.00050928	0.000296214	0.000164707	9.16E-05	0.000160769	0.000309387	0.000189141	0.000144965	0.000271887	0.000400881	0.000153961	0.000255691	0.00052706	0.000532711	0.000249702	0.000300467	0.000634864	0.000350198	0.000367165	0.000105261	0.000635004	0.000373796	0.000230206	0.000145487	0.000476094	0.000213456	0.000280008	0.000130561	0.000310811	0.000345915	0.000146735	0.000182856	0.000429281	0.000322442	0.00021828	0.000220544	0.00030418	0.00018954	0.000225553	5.12E-05	0.000523716	0.000237965	0.000297433	0.000121399	0.000285681	0.000394256	0.000282259	0.0001106	0.000801268
Zhongshania	0.000361233	0.000205071	0.000114796	7.94E-05	9.99E-05	0.000163793	0.000115586	7.81E-05	0.000252113	0.000253188	0.000128301	0.000488137	0.000317434	0.000430869	0.000116528	0.000140218	0.000347378	0.000276472	0.000227293	0.000141558	0.000440102	0.000198828	0.00014799	0.000145487	0.000292004	0.000166762	0.000207748	0.000178662	0.000298622	0.000290883	0.000130431	0.000291215	0.000381583	0.000268702	0.000192086	6.30E-05	0.000245306	0.000117069	0.000112777	6.94E-05	0.000360939	0.000102758	0.000172198	8.99E-05	0.000198228	0.000385867	0.000255797	7.57E-05	0.000566113
Sinobacterium	0.000165812	9.11E-05	2.99E-05	2.44E-05	6.95E-05	4.85E-05	5.78E-05	4.46E-05	8.90E-05	7.74E-05	4.28E-05	0.000139468	0.000167701	7.05E-05	0.000124851	7.34E-05	0.000137753	6.76E-05	9.62E-05	3.63E-05	0.000169754	0.000119297	7.40E-05	5.93E-05	0.000133306	4.67E-05	0.000117423	2.06E-05	0.000115792	0.000117925	6.52E-05	9.48E-05	0.000190792	9.98E-05	9.60E-05	7.09E-05	5.89E-05	4.46E-05	5.64E-05	3.29E-05	0.000148622	3.79E-05	8.61E-05	1.80E-05	0.000104944	9.23E-05	8.82E-05	3.49E-05	0.000182898
Dasania	0.000142125	0.000170892	6.49E-05	4.88E-05	9.12E-05	9.71E-05	5.25E-05	4.46E-05	0.000163132	0.000225056	9.41E-05	0.000100727	0.000233583	0.00015668	4.16E-05	8.68E-05	0.000299464	0.000135164	0.000104904	3.27E-05	0.000257774	0.000159062	0.000106882	3.23E-05	0.000196785	0.000106728	0.000117423	2.06E-05	0.000152358	0.000149372	6.52E-05	8.80E-05	0.000313443	0.000115158	8.73E-05	6.30E-05	0.000137371	8.36E-05	2.82E-05	2.92E-05	0.000261858	8.11E-05	4.70E-05	2.70E-05	9.91E-05	0.000142603	9.70E-05	8.15E-05	0.00031354
Halioglobus	0.000521123	0.00068357	0.000394298	0.000604473	0.000278087	0.000612708	0.000378282	0.000585434	0.000439962	0.00075253	0.000389178	0.001200973	0.000598932	0.000861738	0.000665873	0.0009014	0.001149942	0.000792554	0.000795524	0.000264968	0.000754461	0.000795311	0.000863274	0.000517289	0.000615748	0.00067372	0.000794862	0.000426041	0.000639904	0.000597489	0.000619548	0.000548569	0.000892632	0.000821459	0.000672301	0.000606495	0.000441551	0.000356781	0.000639068	0.000270372	0.000835114	0.000302865	0.000626174	0.000332722	0.000454757	0.00063752	0.000679186	0.00038419	0.001123517
Parahaliea	0.000242796	0.000341785	0.000189662	0.000213703	0.000126008	0.00015166	0.000178633	0.0002509	0.000138415	0.000260221	0.000188174	0.000457145	0.000287487	0.000258521	0.000183115	0.000373914	0.000383314	0.000147452	0.000271003	0.00012341	0.000308071	0.000270406	0.000271315	0.000220925	0.000247569	0.000173433	0.000162585	0.000219892	0.000201113	0.000188681	0.000171191	0.000216718	0.000238489	0.000230316	0.000200817	0.000315062	0.00015209	0.000139367	0.000197359	0.000105957	0.000304321	0.000216332	0.000407013	0.00014388	0.000128265	0.000293595	0.000246977	0.000151348	0.000269993
Haliea	0.00022503	0.000227857	0.000164707	0.000122116	0.000112973	0.000157727	0.000126094	0.000111511	0.000133472	0.000189891	0.000106917	0.000154964	0.000329412	0.000477873	0.000191439	0.00011351	0.000281496	0.000245753	0.000410875	8.35E-05	0.000169754	0.000318124	0.000172655	0.000210149	0.000361831	0.000233467	0.000406464	0.000151176	0.000298622	0.000361638	0.00033423	0.000277671	0.000320257	0.000337796	0.00044529	0.00025205	0.000220775	0.000167241	0.000178563	0.000120571	0.000460021	0.000113574	0.000297433	0.000134887	0.000291511	0.000394256	0.000317542	0.000192095	0.000670627
Congregibacter	0.000213187	0.00014241	0.000119787	0.000158751	6.52E-05	0.000127395	9.98E-05	9.48E-05	0.000128528	0.00014066	6.84E-05	0.000116223	0.000107808	0.000282023	0.000133175	0.000213665	0.000185668	0.000122877	0.000253519	6.90E-05	0.000163466	0.000206781	0.000123325	0.00010238	0.000215829	0.000153421	0.000153553	0.000130561	0.000146264	0.000110064	0.000130431	0.000182856	0.000231675	0.000130512	0.000183355	0.000157531	0.000117747	5.57E-05	5.64E-05	5.48E-05	0.000240626	5.41E-05	0.000156544	8.09E-05	0.000139925	0.000218099	0.00014113	0.000116421	0.000357087
Chromatocurvus	0.000207265	0.00022216	0.000154725	0.000250337	0.000143388	0.00016986	0.00012084	0.000256476	0.000182906	0.000218023	0.000111194	0.000325425	0.000221605	0.000242853	0.000216409	0.000367237	0.000311443	0.000239609	0.000323455	0.000101632	0.000276636	0.000302218	0.000254871	0.000156264	0.000260265	0.000226797	0.000289041	0.000247378	0.000255962	0.000227989	0.000252711	0.000189629	0.000340699	0.000322442	0.000270667	0.000196914	0.000186433	0.000206264	0.000253747	0.000113264	0.000240626	0.000124391	0.000289606	9.89E-05	0.000139925	0.000260041	0.000194053	0.000215379	0.000261283
Luminiphilus	0.000112515	5.70E-05	5.49E-05	4.27E-05	4.78E-05	5.46E-05	3.68E-05	7.81E-05	0.000103811	7.03E-05	3.85E-05	7.75E-05	6.59E-05	9.40E-05	0.000133175	6.01E-05	0.000125775	7.99E-05	8.74E-05	4.36E-05	0.000163466	0.000119297	0.000106882	3.23E-05	6.35E-05	0.000100057	0.000126455	4.81E-05	9.14E-05	8.65E-05	8.97E-05	8.80E-05	8.18E-05	5.37E-05	6.98E-05	6.30E-05	9.81E-05	5.57E-05	0.000103379	3.65E-05	0.000162777	3.24E-05	8.61E-05	4.05E-05	7.00E-05	0.000100661	9.70E-05	5.82E-05	0.00014806
Pseudohaliea	8.88E-05	6.27E-05	7.49E-05	0.000152645	1.30E-05	0.000103129	5.25E-05	0.00015054	3.46E-05	0.000105495	6.84E-05	0.00013172	4.19E-05	0.000101842	0.000174792	0.000146895	0.000131764	0.000110589	0.000139872	6.53E-05	0.000106882	0.000214734	0.000254871	8.08E-05	0.000133306	0.000120069	3.61E-05	0.000151176	0.000103604	0.000125787	0.000122279	0.000162539	0.000122652	0.000138189	0.000183355	0.000157531	6.87E-05	0.000105919	0.000178563	3.29E-05	7.08E-05	5.95E-05	0.000117408	7.64E-05	7.00E-05	0.000100661	0.000114668	0.000133884	9.58E-05
Microbulbifer	0.001924603	0.00203362	0.001003214	0.001343274	0.000968959	0.001195084	0.000866897	0.001159718	0.001656038	0.00218726	0.000756973	0.001898312	0.002150164	0.001872322	0.001265159	0.001882925	0.002611326	0.001683409	0.001652242	0.001422842	0.003162448	0.001503138	0.001512785	0.001568032	0.002190031	0.001400803	0.001472302	0.001181919	0.001627186	0.001281457	0.001124969	0.001449305	0.001771636	0.001374217	0.001510495	0.001394151	0.001358996	0.000769308	0.001005592	0.000865921	0.001755156	0.000832878	0.001150595	0.000755369	0.001154384	0.001300205	0.00133191	0.001199138	0.002421223
Porticoccus	0.000100672	0.000256339	0.000144742	6.72E-05	3.48E-05	9.71E-05	8.93E-05	6.13E-05	6.92E-05	0.000189891	6.42E-05	0.000108475	0.000221605	0.000352529	9.16E-05	0.00011351	0.000227593	0.000350198	0.00017484	4.72E-05	0.0002452	0.000341984	0.000180876	4.31E-05	0.000412615	0.000200115	0.000117423	0.000116818	0.00026815	0.000212266	0.000130431	0.000176084	0.000272559	0.000153544	0.000104774	0.000133901	7.85E-05	5.57E-05	5.64E-05	3.29E-05	0.000169854	6.49E-05	8.61E-05	1.35E-05	0.000116604	0.00015938	0.00014113	7.57E-05	0.000174189
Rheinheimera	0.001320574	0.000740534	0.000374334	0.000335818	0.000538793	0.000570243	0.000488615	0.000524103	0.001043057	0.000808794	0.000307921	0.000573368	0.000748664	0.000971414	0.000307966	0.000460716	0.000946306	0.000583664	0.000585716	0.000301265	0.001062532	0.000596483	0.000550851	0.000344859	0.000691923	0.000593674	0.000650342	0.000274865	0.000743508	0.000644659	0.000407598	0.000345395	0.000967586	0.000606498	0.000488946	0.000385951	0.000647608	0.000429252	0.000357126	0.000303255	0.00082096	0.000405622	0.000540075	0.000202331	0.000658815	0.000662685	0.000573339	0.000308516	0.001358672
Nitrosococcus	0.000307936	0.000131018	0.000144742	0.000134327	9.12E-05	0.000121328	0.000105078	8.36E-05	0.00024717	0.00014066	0.000106917	0.000162712	0.000245562	0.000368197	0.000158145	0.000193634	0.000311443	0.000178171	0.000262261	5.44E-05	0.000326933	0.000262453	0.00014799	7.00E-05	0.000209481	8.00E-05	0.000153553	0.000116818	0.000243773	0.000141511	0.000122279	8.80E-05	0.000211234	0.000130512	0.000183355	0.000189037	0.00015209	0.000128218	0.000225553	0.000102303	0.000346785	0.000108166	0.000133062	5.85E-05	0.000192397	0.000293595	0.000229336	9.90E-05	0.000418053
Pararheinheimera	0.000213187	0.000153803	6.49E-05	5.50E-05	9.99E-05	9.10E-05	0.000168126	3.90E-05	0.000227396	0.000105495	5.56E-05	6.20E-05	0.000131765	0.000148846	5.83E-05	8.68E-05	0.000125775	8.60E-05	8.74E-05	3.99E-05	0.000138318	7.16E-05	5.76E-05	3.77E-05	9.52E-05	8.67E-05	0.000135488	3.44E-05	0.000115792	5.50E-05	6.52E-05	6.77E-05	0.000149908	2.30E-05	7.86E-05	7.88E-05	0.000103029	7.25E-05	6.58E-05	2.19E-05	0.000155699	5.41E-05	0.000101753	4.95E-05	0.000174907	0.000125826	0.000105847	6.40E-05	0.000209026
Candidatus Thiosymbion	0.000177656	2.28E-05	5.49E-05	7.94E-05	2.61E-05	2.43E-05	4.73E-05	8.92E-05	0.000153245	4.22E-05	2.99E-05	0.000123971	5.39E-05	4.70E-05	9.16E-05	8.01E-05	8.98E-05	4.92E-05	0.000122388	5.81E-05	0.000144605	7.16E-05	9.87E-05	4.31E-05	3.17E-05	4.67E-05	7.23E-05	4.81E-05	4.88E-05	2.36E-05	8.15E-05	2.71E-05	0.000109024	5.37E-05	6.98E-05	8.66E-05	5.89E-05	1.67E-05	0.000103379	3.29E-05	0.000120313	1.62E-05	0.00010958	3.60E-05	3.50E-05	9.23E-05	5.29E-05	4.66E-05	6.97E-05
Thiocapsa	0.000165812	0.000125321	0.000159716	0.000402982	0.000104283	0.000224457	0.000210157	0.000284354	0.000118642	0.000126594	0.000171067	0.000449396	0.000281498	0.000313359	0.000349583	0.00036056	0.000227593	0.000276472	0.000515779	0.000148818	0.000308071	0.000318124	0.000394639	0.000317917	0.000323744	0.000193444	0.000361301	0.000274865	0.000231584	0.000267298	0.000285318	0.000270898	0.000231675	0.000276379	0.000244473	0.000472594	0.000196245	0.000211838	0.000413514	0.000186337	0.000240626	0.000178474	0.000273951	0.000166361	0.000157416	0.000352314	0.000273439	0.000296874	0.000261283
Arsukibacterium	0.00015989	7.97E-05	2.50E-05	5.50E-05	6.95E-05	9.71E-05	7.36E-05	5.58E-05	0.000133472	0.000119561	5.99E-05	0.000100727	0.000161712	0.000141012	8.32E-05	3.34E-05	0.000197646	7.37E-05	9.62E-05	3.63E-05	0.000169754	0.000111344	7.40E-05	1.62E-05	0.00012061	9.34E-05	9.03E-05	3.44E-05	9.75E-05	0.000102202	4.89E-05	6.77E-05	0.00020442	9.98E-05	7.86E-05	9.45E-05	0.000103029	5.57E-05	2.82E-05	2.92E-05	0.000141545	3.24E-05	7.83E-05	3.60E-05	0.000134095	0.000109049	5.29E-05	3.49E-05	0.000226445
Allochromatium	0.000153968	6.27E-05	6.49E-05	0.000146539	6.08E-05	8.49E-05	5.78E-05	0.000111511	0.000123585	9.14E-05	8.13E-05	0.000162712	0.000125776	0.000164514	0.000166468	0.000160249	0.000143743	0.000122877	0.00017484	9.07E-05	0.000132031	0.00010339	0.000205541	0.000199372	0.000146002	0.000100057	0.000171618	0.000109946	0.000146264	0.000102202	0.000146735	0.000115132	0.000115838	0.000130512	0.000104774	0.000126025	9.32E-05	8.92E-05	0.000178563	6.94E-05	0.000162777	6.49E-05	0.000140889	7.64E-05	6.41E-05	0.000100661	0.00014995	0.000139705	0.000130642
Chromatium	0.000153968	2.28E-05	3.49E-05	2.44E-05	5.21E-05	3.64E-05	4.73E-05	4.46E-05	0.000133472	4.92E-05	5.99E-05	8.52E-05	5.39E-05	7.05E-05	8.32E-05	6.01E-05	7.79E-05	3.69E-05	6.99E-05	3.27E-05	8.80E-05	6.36E-05	9.04E-05	3.23E-05	0.000139654	4.00E-05	7.23E-05	6.18E-05	8.53E-05	6.29E-05	5.71E-05	1.35E-05	0.000115838	2.30E-05	5.24E-05	3.94E-05	6.87E-05	3.34E-05	8.46E-05	2.19E-05	0.000134468	4.33E-05	8.61E-05	3.60E-05	6.41E-05	8.39E-05	7.06E-05	5.24E-05	0.000130642
Lamprocystis	0.000106593	4.56E-05	2.50E-05	7.33E-05	3.04E-05	6.67E-05	4.73E-05	8.92E-05	4.45E-05	5.63E-05	3.42E-05	0.000100727	9.58E-05	3.13E-05	0.000133175	0.000146895	6.59E-05	7.37E-05	0.000166098	3.63E-05	6.29E-05	0.000111344	0.000156211	0.000123934	0.000101567	5.34E-05	0.000126455	6.87E-05	4.88E-05	0.000125787	2.45E-05	0.000101587	8.18E-05	4.61E-05	5.24E-05	0.000118148	6.38E-05	7.80E-05	7.52E-05	2.92E-05	8.49E-05	4.33E-05	9.39E-05	8.54E-05	2.92E-05	9.23E-05	0.000105847	5.82E-05	0.000174189
Thiorhodococcus	8.88E-05	6.27E-05	4.49E-05	5.50E-05	3.04E-05	6.07E-05	5.25E-05	8.92E-05	9.39E-05	4.22E-05	4.70E-05	9.30E-05	2.40E-05	3.92E-05	9.99E-05	0.00011351	0.000101818	3.69E-05	0.000104904	5.08E-05	0.000125743	6.36E-05	4.93E-05	7.54E-05	6.98E-05	5.34E-05	5.42E-05	2.75E-05	7.92E-05	8.65E-05	6.52E-05	7.45E-05	0.00010221	4.61E-05	4.37E-05	0.000102395	4.42E-05	5.57E-05	0.000112777	4.38E-05	5.66E-05	3.24E-05	7.83E-05	5.40E-05	2.33E-05	5.03E-05	3.53E-05	5.82E-05	5.23E-05
Imhoffiella	7.11E-05	5.13E-05	1.50E-05	7.94E-05	2.61E-05	4.85E-05	3.68E-05	8.36E-05	1.48E-05	6.33E-05	2.99E-05	0.000201454	1.80E-05	3.92E-05	0.000166468	0.000133541	5.99E-05	6.76E-05	6.12E-05	3.99E-05	7.54E-05	9.54E-05	0.000115103	7.00E-05	9.52E-05	8.00E-05	0.000117423	7.56E-05	4.88E-05	6.29E-05	0.000114127	4.06E-05	5.45E-05	0.000107481	0.000113505	0.000149655	3.43E-05	5.02E-05	0.000131573	5.48E-05	5.66E-05	5.41E-05	0.00010958	3.60E-05	2.33E-05	6.71E-05	7.94E-05	9.90E-05	0.000104513
Thiorhodovibrio	6.51E-05	6.84E-05	4.99E-05	7.94E-05	2.61E-05	6.07E-05	5.25E-05	0.00010036	6.92E-05	4.92E-05	2.14E-05	0.000116223	6.59E-05	7.05E-05	3.33E-05	8.68E-05	4.79E-05	6.76E-05	7.87E-05	4.72E-05	7.54E-05	7.16E-05	6.58E-05	8.62E-05	5.08E-05	2.67E-05	9.94E-05	6.87E-05	4.27E-05	6.29E-05	4.89E-05	7.45E-05	9.54E-05	4.61E-05	7.86E-05	0.000110272	5.89E-05	3.90E-05	0.000112777	2.92E-05	0.000113236	3.79E-05	3.13E-05	4.95E-05	4.66E-05	9.23E-05	6.17E-05	5.24E-05	0.000121932
Thioflavicoccus	4.74E-05	5.70E-05	7.49E-05	0.000152645	8.69E-06	7.28E-05	4.20E-05	0.000105936	9.89E-06	5.63E-05	3.42E-05	0.000147216	5.39E-05	8.62E-05	0.000233056	0.000120187	5.99E-06	4.30E-05	0.000157356	9.07E-05	2.51E-05	8.75E-05	0.000123325	0.000140099	6.35E-05	6.00E-05	0.00010839	0.000137432	3.66E-05	4.72E-05	0.000114127	0.000176084	2.73E-05	9.98E-05	6.11E-05	0.000291433	2.45E-05	8.36E-05	0.000122175	6.94E-05	7.08E-05	1.62E-05	0.000125235	7.64E-05	1.17E-05	3.36E-05	0.000114668	0.000122242	2.61E-05
Marichromatium	3.55E-05	9.68E-05	0.000139751	0.000305289	6.52E-05	0.000157727	0.00014711	0.000167267	7.42E-05	0.000119561	0.000106917	0.000395159	5.99E-05	0.000133178	0.000208085	0.000300467	0.000149732	0.000135164	0.000271003	0.000127039	0.000125743	0.000111344	0.000328866	0.000328694	0.00012061	0.000146751	0.000180651	0.00025425	8.53E-05	0.000133649	0.000211951	0.000230263	0.000115838	0.000153544	0.000139699	0.00027568	3.43E-05	0.000111494	0.000253747	0.000120571	0.000155699	0.000140616	0.000203507	0.000121399	7.58E-05	0.000268429	0.00014113	0.000227021	9.58E-05
Thiohalocapsa	3.55E-05	7.97E-05	9.98E-05	0.000128222	3.48E-05	8.49E-05	6.30E-05	0.000128238	1.98E-05	3.52E-05	4.70E-05	0.00030218	2.99E-05	6.27E-05	0.000166468	0.00024705	8.98E-05	0.000165883	0.000236035	9.44E-05	6.92E-05	0.000143156	0.000189098	0.00020476	8.89E-05	0.000106728	0.000126455	0.000171791	7.92E-05	0.000110064	0.000105975	0.000162539	8.18E-05	0.000176575	0.000122237	0.000204791	3.43E-05	0.000133793	0.000197359	5.85E-05	0.000113236	0.000113574	0.000180025	0.000103414	6.41E-05	0.000218099	9.70E-05	0.000157169	6.97E-05
Thiodictyon	2.96E-05	6.27E-05	4.99E-05	0.000134327	2.61E-05	5.46E-05	7.36E-05	9.48E-05	2.47E-05	5.63E-05	2.99E-05	0.000147216	7.19E-05	8.62E-05	0.000124851	0.000126864	3.59E-05	6.14E-05	0.000288487	5.08E-05	3.77E-05	7.16E-05	0.000106882	0.000156264	2.54E-05	6.67E-05	0.000117423	0.000137432	5.48E-05	0.000117925	7.34E-05	8.80E-05	6.13E-05	8.44E-05	0.000104774	0.000118148	4.91E-05	6.13E-05	0.000216155	4.75E-05	6.37E-05	4.33E-05	8.61E-05	5.85E-05	7.00E-05	9.23E-05	7.06E-05	8.73E-05	0.000104513
Candidatus Nitrosoglobus	2.37E-05	2.85E-05	2.50E-05	1.83E-05	1.30E-05	2.43E-05	5.25E-06	5.58E-06	2.47E-05	2.11E-05	1.28E-05	3.10E-05	5.99E-06	4.70E-05	2.50E-05	3.34E-05	2.40E-05	1.23E-05	1.75E-05	2.90E-05	1.26E-05	3.18E-05	6.58E-05	4.85E-05	2.54E-05	4.00E-05	4.52E-05	5.50E-05	3.66E-05	5.50E-05	4.08E-05	4.06E-05	6.13E-05	4.61E-05	4.37E-05	2.36E-05	4.91E-06	0	2.82E-05	1.83E-05	4.95E-05	2.16E-05	9.39E-05	1.80E-05	3.50E-05	6.71E-05	2.65E-05	5.24E-05	2.61E-05
Thiocystis	1.78E-05	5.13E-05	4.99E-05	7.94E-05	2.61E-05	4.25E-05	4.20E-05	7.25E-05	2.97E-05	4.92E-05	3.42E-05	0.000123971	2.40E-05	8.62E-05	8.32E-05	8.01E-05	7.79E-05	5.53E-05	9.62E-05	5.08E-05	5.66E-05	4.77E-05	3.29E-05	9.70E-05	0.000101567	0.000100057	5.42E-05	8.25E-05	4.27E-05	7.08E-05	6.52E-05	5.42E-05	4.09E-05	3.07E-05	6.11E-05	9.45E-05	2.94E-05	5.02E-05	0.000140971	4.38E-05	4.25E-05	5.41E-05	0.000101753	7.64E-05	2.92E-05	0.000100661	5.29E-05	7.57E-05	6.10E-05
Thioalkalivibrio	0.000740232	0.001013962	0.000998223	0.001984381	0.00039975	0.000873564	0.000819612	0.00157231	0.000578378	0.000914289	0.000804017	0.003184516	0.000928344	0.001363113	0.001989296	0.001922987	0.001125984	0.001173471	0.002552671	0.0009655	0.001049958	0.00153495	0.001964976	0.00225775	0.001136277	0.00108729	0.001671017	0.001628575	0.000926338	0.001305042	0.001573327	0.001828562	0.001049354	0.001220673	0.001589076	0.002441733	0.000765355	0.000986721	0.00246229	0.00096457	0.00115359	0.000816653	0.001714152	0.000971188	0.000740438	0.001241486	0.001508322	0.001688108	0.000958038
Ectothiorhodospira	0.000408608	0.000176589	0.000249556	0.000311395	9.99E-05	0.000230524	0.00024168	0.000446045	0.000168076	0.00028132	0.000188174	0.000674095	0.000377327	0.000438703	0.000349583	0.000413976	0.000443207	0.000239609	0.000454585	0.000145188	0.000502974	0.000453327	0.000361753	0.000328694	0.000387223	0.000246808	0.000478724	0.000247378	0.000274245	0.000243713	0.000350534	0.00038603	0.000354327	0.000368505	0.000401634	0.000378075	0.000269837	0.000211838	0.000460505	0.000135186	0.000368017	0.000162249	0.000422668	0.00021582	0.00026236	0.000444586	0.000326362	0.000343443	0.000418053
Acidihalobacter	0.000148046	0.000165196	0.000129769	0.000317501	6.95E-05	0.000188059	0.00012084	0.000317807	8.90E-05	0.000225056	0.000128301	0.00056562	0.000137754	0.000211518	0.000332937	0.000367237	0.00024556	0.000165883	0.000507037	0.000206893	0.000270348	0.000238593	0.000320645	0.000328694	0.000349135	0.000193444	0.000298073	0.000192405	0.000335188	0.000220128	0.000269014	0.00033185	0.000211234	0.000214961	0.00029686	0.000409581	0.000235494	0.000172816	0.000310136	0.000113264	0.000368017	0.000205515	0.000234815	0.000188842	0.000174907	0.000234876	0.000361645	0.000267769	0.000278702
Alkalilimnicola	0.000136203	7.41E-05	8.98E-05	0.000195385	9.56E-05	9.71E-05	0.000141856	0.000223023	0.000103811	0.000112528	6.42E-05	0.000294432	0.000119786	0.000164514	0.000183115	0.000227019	0.000161711	0.000165883	0.000209809	9.44E-05	0.000182328	0.00023064	0.000230206	0.000113157	0.000165046	0.00013341	0.000135488	0.000185534	0.000188924	0.000133649	0.000130431	0.000142221	0.000190792	0.000184253	0.000157161	0.000165408	9.81E-05	0.000100345	0.000244349	8.04E-05	0.000176931	7.57E-05	0.00010958	9.89E-05	0.000134095	0.000117438	9.70E-05	9.90E-05	0.00015677
Spiribacter	0.000130281	0.000108232	0.00013476	0.000305289	2.61E-05	0.000139528	0.000152364	0.000301081	6.43E-05	0.00014066	6.84E-05	0.000488137	0.000119786	0.000219352	0.000208085	0.000186957	0.000107807	0.000122877	0.000375907	0.000112521	0.000176041	0.000198828	0.000279536	0.000290975	0.00018409	0.000166762	0.000252911	0.000178662	0.00014017	0.000180819	0.000179343	0.000216718	0.00010221	0.000115158	0.000192086	0.000346569	0.000103029	0.000144942	0.000319534	7.31E-05	8.49E-05	0.000113574	0.000187852	0.000125895	8.75E-05	0.000201322	0.000202874	0.000209558	0.000113223
Thiorhodospira	0.000118437	4.56E-05	4.99E-05	5.50E-05	3.48E-05	2.43E-05	5.25E-05	2.79E-05	5.93E-05	7.03E-05	4.28E-05	9.30E-05	8.98E-05	0.000133178	6.66E-05	7.34E-05	9.58E-05	6.14E-05	0.000113646	2.18E-05	0.000100595	3.98E-05	4.93E-05	1.08E-05	6.35E-05	8.00E-05	5.42E-05	3.44E-05	9.75E-05	9.43E-05	8.15E-05	5.42E-05	0.000115838	6.91E-05	0.000104774	3.15E-05	0.000137371	1.11E-05	5.64E-05	2.19E-05	0.000120313	4.87E-05	8.61E-05	4.50E-06	7.00E-05	9.23E-05	7.94E-05	5.82E-05	0.000182898
Inmirania	8.29E-05	4.56E-05	7.49E-05	0.00023202	2.17E-05	0.000103129	5.25E-05	0.000172843	1.98E-05	9.85E-05	7.70E-05	0.000309929	4.19E-05	8.62E-05	0.000141498	0.000153572	7.79E-05	0.000104445	0.000192325	7.62E-05	6.92E-05	5.57E-05	0.000213763	0.000156264	5.08E-05	4.67E-05	0.00014452	7.56E-05	4.88E-05	0.000157234	0.000138583	0.000101587	6.13E-05	0.000115158	0.000122237	0.000165408	2.45E-05	0.000144942	0.000178563	5.85E-05	5.66E-05	9.19E-05	0.000125235	0.000152872	1.17E-05	0.000125826	0.000123488	0.000128063	6.10E-05
Thioalbus	7.70E-05	6.27E-05	0.000114796	0.000195385	2.61E-05	5.46E-05	7.36E-05	0.000156116	4.45E-05	7.74E-05	9.41E-05	0.000340921	4.79E-05	0.000133178	0.000158145	0.000146895	0.000101818	7.37E-05	0.000183582	0.000108891	6.92E-05	8.75E-05	0.000189098	0.000177818	8.25E-05	0.000120069	0.000171618	0.000109946	0.000115792	0.000141511	0.000105975	0.000142221	0.000109024	8.44E-05	0.00014843	0.000283556	6.87E-05	0.000150517	0.000206757	6.21E-05	8.49E-05	5.95E-05	0.000187852	9.89E-05	4.66E-05	0.000100661	0.000123488	0.000197916	0.000113223
Halorhodospira	7.11E-05	5.13E-05	4.99E-05	0.000134327	3.91E-05	5.46E-05	5.78E-05	0.000117087	3.46E-05	7.03E-05	4.70E-05	0.000147216	7.19E-05	9.40E-05	0.000158145	0.00011351	0.000107807	0.000110589	7.87E-05	4.36E-05	6.29E-05	9.54E-05	0.000123325	7.00E-05	6.98E-05	3.34E-05	0.000117423	0.000103074	0.000115792	7.08E-05	7.34E-05	6.10E-05	0.00010221	6.91E-05	6.98E-05	7.09E-05	7.36E-05	5.57E-05	9.40E-05	5.85E-05	4.25E-05	4.87E-05	0.000101753	4.50E-05	1.75E-05	0.000100661	0.00014113	7.57E-05	4.35E-05
Oceanococcus	7.11E-05	0.000370267	0.001482361	0.00097082	2.61E-05	0.000436782	0.002138346	0.00113184	3.95E-05	0.000815827	0.000846784	0.024112442	9.58E-05	0.000289857	0.000765754	0.000133541	5.39E-05	0.000331767	0.000681878	0.005477215	5.03E-05	0.000294265	0.000542629	0.000220925	6.35E-05	0.00014008	0.000623244	0.000109946	3.05E-05	0.000227989	0.000644004	0.002607394	5.45E-05	0.000138189	0.000532602	9.45E-05	4.91E-05	0.000206264	0.000554485	0.000116918	0.000106159	0.000167657	0.000540075	0.000319233	6.41E-05	0.000142603	0.000643904	0.000139705	0.000121932
Ectothiorhodosinus	6.51E-05	2.85E-05	1.50E-05	7.33E-05	3.04E-05	1.82E-05	2.63E-05	5.02E-05	4.94E-05	3.52E-05	1.28E-05	5.42E-05	8.98E-05	9.40E-05	8.32E-05	7.34E-05	2.40E-05	3.69E-05	7.87E-05	1.81E-05	0.000144605	4.77E-05	9.04E-05	4.31E-05	8.25E-05	6.00E-05	1.81E-05	4.12E-05	5.48E-05	7.08E-05	2.45E-05	2.71E-05	4.09E-05	6.14E-05	0.000113505	3.94E-05	5.40E-05	3.90E-05	2.82E-05	7.31E-06	8.49E-05	3.24E-05	4.70E-05	1.80E-05	5.83E-05	6.71E-05	5.29E-05	3.49E-05	5.23E-05
Aquisalimonas	5.92E-05	4.56E-05	0.000129769	9.77E-05	4.35E-06	4.25E-05	4.73E-05	0.000133814	5.44E-05	4.92E-05	8.13E-05	0.000108475	6.59E-05	9.40E-05	0.000141498	7.34E-05	7.19E-05	4.30E-05	0.000122388	5.81E-05	8.17E-05	0.00012725	0.000139768	0.000118545	4.44E-05	7.34E-05	7.23E-05	4.81E-05	5.48E-05	7.86E-05	7.34E-05	0.000121904	6.13E-05	4.61E-05	0.000104774	0.000133901	2.94E-05	3.90E-05	0.000112777	2.56E-05	6.37E-05	2.70E-05	9.39E-05	4.05E-05	7.00E-05	9.23E-05	8.82E-05	5.82E-05	6.97E-05
Arhodomonas	5.33E-05	1.14E-05	6.49E-05	0.000164856	8.69E-06	7.89E-05	7.88E-05	0.000117087	9.89E-06	6.33E-05	2.99E-05	0.000247943	2.40E-05	5.48E-05	0.000141498	0.000120187	5.99E-05	6.14E-05	0.000166098	5.44E-05	8.80E-05	9.54E-05	0.000115103	0.00010238	5.08E-05	6.67E-05	0.000171618	8.93E-05	5.48E-05	0.000102202	0.000138583	0.000128677	4.09E-05	0.000107481	7.86E-05	0.000110272	1.96E-05	8.36E-05	0.000187961	9.13E-05	9.91E-05	3.79E-05	3.13E-05	8.99E-05	3.50E-05	7.55E-05	0.000105847	9.90E-05	6.97E-05
Nitrococcus	5.33E-05	5.13E-05	2.00E-05	9.77E-05	8.69E-06	6.07E-06	3.15E-05	8.36E-05	4.45E-05	4.22E-05	2.57E-05	0.000108475	5.39E-05	4.70E-05	5.83E-05	0.000166926	5.99E-05	3.07E-05	0.000122388	2.18E-05	8.17E-05	5.57E-05	5.76E-05	0.000150876	5.71E-05	4.00E-05	5.42E-05	6.18E-05	4.27E-05	3.14E-05	5.71E-05	7.45E-05	3.41E-05	4.61E-05	5.24E-05	0.000102395	2.45E-05	2.79E-05	5.64E-05	4.38E-05	5.66E-05	2.16E-05	3.13E-05	2.25E-05	5.83E-06	3.36E-05	4.41E-05	8.73E-05	1.74E-05
Thiohalomonas	4.74E-05	7.97E-05	5.99E-05	5.50E-05	2.61E-05	5.46E-05	8.93E-05	0.000111511	5.93E-05	7.03E-05	5.13E-05	0.00013172	4.79E-05	8.62E-05	8.32E-05	6.01E-05	5.39E-05	4.30E-05	0.000122388	6.17E-05	0.000100595	4.77E-05	9.04E-05	7.54E-05	6.98E-05	2.00E-05	8.13E-05	8.25E-05	1.83E-05	3.93E-05	8.15E-05	0.000101587	8.18E-05	3.84E-05	9.60E-05	9.45E-05	6.87E-05	2.23E-05	8.46E-05	5.12E-05	4.95E-05	3.24E-05	0.000117408	5.85E-05	2.92E-05	4.19E-05	9.70E-05	7.57E-05	0.000130642
Halopeptonella	2.96E-05	2.85E-05	4.99E-06	9.16E-05	1.30E-05	3.64E-05	2.10E-05	6.69E-05	4.94E-06	2.81E-05	3.42E-05	8.52E-05	4.19E-05	3.13E-05	4.16E-05	7.34E-05	5.99E-06	7.99E-05	0.000122388	3.27E-05	1.89E-05	8.75E-05	6.58E-05	7.00E-05	1.90E-05	4.00E-05	0	3.44E-05	3.05E-05	2.36E-05	4.89E-05	3.39E-05	6.81E-06	3.07E-05	3.49E-05	5.51E-05	1.96E-05	2.79E-05	6.58E-05	1.10E-05	3.54E-05	3.79E-05	1.57E-05	1.80E-05	1.75E-05	4.19E-05	4.41E-05	1.75E-05	3.48E-05
Thiohalospira	2.96E-05	2.28E-05	3.99E-05	0.000152645	1.74E-05	6.07E-05	5.25E-05	7.81E-05	4.45E-05	4.22E-05	3.42E-05	0.000240195	1.80E-05	9.40E-05	0.000124851	8.01E-05	5.99E-06	7.99E-05	6.12E-05	2.90E-05	6.92E-05	3.98E-05	0.000139768	5.93E-05	5.71E-05	6.67E-05	0.000162585	8.25E-05	1.22E-05	6.29E-05	8.97E-05	8.13E-05	7.50E-05	5.37E-05	6.98E-05	8.66E-05	2.94E-05	3.34E-05	9.40E-05	2.92E-05	5.66E-05	4.33E-05	7.04E-05	3.15E-05	4.08E-05	7.55E-05	6.17E-05	5.82E-05	5.23E-05
Alkalispirillum	2.37E-05	4.56E-05	5.49E-05	9.16E-05	0	5.46E-05	2.63E-05	5.02E-05	4.94E-06	2.81E-05	4.28E-05	0.00013172	4.79E-05	3.13E-05	0.000108204	0.000100156	4.79E-05	7.37E-05	0.000104904	2.54E-05	4.40E-05	7.16E-05	9.04E-05	4.31E-05	4.44E-05	6.67E-06	7.23E-05	4.81E-05	4.27E-05	7.08E-05	8.97E-05	6.10E-05	4.09E-05	6.91E-05	0	0.000110272	2.94E-05	3.90E-05	4.70E-05	4.02E-05	3.54E-05	4.87E-05	0.000101753	4.95E-05	4.66E-05	3.36E-05	4.41E-05	4.66E-05	2.61E-05
Halofilum	2.37E-05	3.42E-05	8.48E-05	0.000109904	1.30E-05	5.46E-05	2.10E-05	8.36E-05	9.89E-06	7.03E-05	4.28E-05	0.000193705	1.80E-05	0.000109676	0.000116528	0.000133541	5.99E-05	6.76E-05	0.000166098	9.07E-05	1.89E-05	7.95E-05	0.000139768	0.000156264	5.08E-05	0.000106728	0.000126455	0.000116818	5.48E-05	7.08E-05	0.000130431	7.45E-05	4.09E-05	9.98E-05	0.00021828	0.000157531	2.45E-05	5.57E-05	0.000140971	5.48E-05	6.37E-05	4.33E-05	7.04E-05	5.40E-05	2.92E-05	9.23E-05	9.70E-05	0.000116421	6.97E-05
Sulfuriflexus	0.000183578	7.97E-05	2.99E-05	0.00011601	5.21E-05	8.49E-05	7.36E-05	8.36E-05	7.42E-05	9.14E-05	6.42E-05	0.000147216	0.000191658	0.000141012	0.000158145	0.000100156	0.000155721	0.000135164	9.62E-05	3.63E-05	0.000176041	9.54E-05	4.11E-05	0.000107768	0.000190437	7.34E-05	9.94E-05	0.000116818	0.000127981	0.000165096	0.000114127	6.10E-05	0.000129466	0.000130512	0.000104774	0.000110272	0.000142278	5.02E-05	9.40E-05	3.65E-05	0.000120313	2.16E-05	0.00010958	1.80E-05	6.41E-05	8.39E-05	8.82E-05	9.90E-05	0.000191608
Granulosicoccus	7.11E-05	0.000108232	5.49E-05	0.000103798	4.35E-05	4.85E-05	4.73E-05	4.46E-05	4.45E-05	0.000119561	5.13E-05	7.75E-05	0.000197647	0.000141012	9.99E-05	0.000126864	0.000161711	6.14E-05	0.000122388	2.54E-05	0.000314359	0.000151109	0.000139768	8.62E-05	0.000380875	0.000120069	9.94E-05	0.000116818	0.00018283	0.000110064	0.000105975	8.80E-05	0.000163536	9.98E-05	8.73E-05	9.45E-05	0.000156996	3.34E-05	0.000140971	5.12E-05	0.000106159	5.95E-05	0.000101753	4.50E-05	5.83E-05	0.000100661	0.00014995	8.15E-05	8.71E-05
Wenzhouxiangella	0.000189499	0.000165196	0.000214618	0.000488463	0.000117318	0.000230524	0.000231173	0.000379138	0.000118642	0.000225056	0.000179621	0.000697339	0.000167701	0.000289857	0.000349583	0.000313821	0.000281496	0.000282616	0.000472069	0.000221412	0.000144605	0.000341984	0.000501521	0.000441851	0.000190437	0.000253479	0.000487756	0.000329838	0.000195018	0.00032233	0.000350534	0.000446982	0.000224862	0.000276379	0.000340516	0.000511976	9.81E-05	0.000351206	0.000563883	0.000160762	0.000268935	0.000146024	0.000430495	0.000247293	0.000180737	0.000268429	0.000379286	0.000355085	0.000130642
Halothiobacillus	0.000136203	0.000102535	0.000104813	0.000207597	4.78E-05	8.49E-05	0.00014711	0.000189569	8.40E-05	9.85E-05	4.70E-05	0.000325425	0.000101818	9.40E-05	0.000149821	0.000133541	0.0001677	0.000104445	0.000227293	5.08E-05	0.000100595	0.000119297	0.000123325	0.000134711	0.00018409	8.67E-05	0.000189683	0.000109946	0.000152358	0.000110064	0.000146735	0.000155766	0.000149908	0.000161221	0.000130968	0.000126025	8.34E-05	6.13E-05	0.000140971	5.48E-05	0.000162777	7.03E-05	0.000101753	8.09E-05	9.91E-05	9.23E-05	0.00014113	0.000128063	0.000165479
Woeseia	7.11E-05	0.0001595	0.000159716	0.000360242	3.91E-05	0.000175926	0.000173379	0.000306656	4.94E-05	0.000133627	0.000166791	0.000991771	0.000119786	0.000313359	0.000690843	0.000320498	0.000161711	0.000258041	0.000638168	0.000159707	0.000113169	0.000429468	0.000600181	0.000404132	8.89E-05	0.000173433	0.000451626	0.000419169	0.000170641	0.000196542	0.00033423	0.000521479	0.000129466	0.000345474	0.000401634	0.000551359	6.87E-05	0.000200689	0.000582679	0.000157108	0.000198163	0.000140616	0.000516594	0.000206827	8.75E-05	0.000167768	0.000308721	0.000267769	2.61E-05
Sulfurivermis	5.92E-05	3.42E-05	4.49E-05	0.000134327	1.74E-05	4.25E-05	5.25E-05	0.000111511	1.98E-05	7.74E-05	5.99E-05	0.000193705	0.000101818	0.000101842	0.000149821	0.000106833	0.000119786	8.60E-05	0.000122388	3.27E-05	4.40E-05	0.000135203	0.000123325	8.08E-05	0.000107915	8.00E-05	0.000135488	7.56E-05	6.09E-05	6.29E-05	7.34E-05	8.13E-05	0.00010221	6.14E-05	0.00014843	0.000196914	3.92E-05	9.48E-05	0.000103379	5.85E-05	0.000113236	3.24E-05	3.13E-05	7.19E-05	3.50E-05	0.000109049	8.82E-05	9.31E-05	0.000104513
Guyparkeria	5.92E-05	2.85E-05	2.99E-05	7.94E-05	4.35E-06	4.25E-05	2.10E-05	3.90E-05	1.98E-05	3.52E-05	2.57E-05	8.52E-05	0	3.92E-05	4.99E-05	7.34E-05	3.59E-05	4.30E-05	6.12E-05	4.36E-05	3.77E-05	3.98E-05	4.93E-05	8.08E-05	6.35E-06	2.00E-05	3.61E-05	6.18E-05	3.66E-05	2.36E-05	4.08E-05	2.71E-05	2.04E-05	2.30E-05	2.62E-05	7.88E-05	2.94E-05	1.11E-05	6.58E-05	1.83E-05	5.66E-05	4.33E-05	3.13E-05	1.80E-05	5.83E-06	1.68E-05	4.41E-05	3.49E-05	2.61E-05
Methylophaga	0.001042247	0.000546856	0.000274511	0.000409088	0.000265051	0.00040645	0.000409806	0.000295505	0.000617925	0.000499342	0.000277984	0.000596612	0.00079059	0.0008069	0.000499405	0.000494101	0.000808553	0.000651246	0.000891686	0.000199633	0.000987086	0.000612389	0.000781057	0.000269421	0.001015667	0.00054698	0.000668407	0.000481014	0.000755697	0.000951265	0.000480965	0.000507934	0.001062982	0.000675593	0.000724688	0.00045684	0.000426833	0.000457125	0.000592077	0.000263065	0.001096972	0.000362356	0.000673137	0.000265278	0.000483909	0.000788511	0.000679186	0.000395832	0.001167064
Cycloclasticus	0.000515201	0.000877248	0.000673801	0.000488463	0.000269397	0.00055811	0.000478107	0.00044047	0.000395472	0.000886157	0.000517479	0.000457145	0.000754654	0.002044669	0.000690843	0.000440685	0.00099422	0.001032163	0.002150538	9.44E-05	0.000798471	0.001010045	0.000616624	0.000220925	0.000964883	0.000533639	0.002131676	0.000240507	0.001682035	0.001014159	0.000692916	0.00033185	0.002125963	0.000836814	0.002086753	0.000598618	0.000917445	0.00055747	0.000620272	0.000142493	0.001797619	0.000346131	0.00102536	0.000391173	0.001766558	0.001761568	0.001367193	0.000518074	0.004380846
Hydrogenovibrio	0.00050928	0.000244946	8.48E-05	0.00011601	0.000160769	0.00023659	0.000204903	0.000217447	0.000316377	0.000309452	0.000141131	0.000201454	0.00035337	0.000462205	0.000241379	0.000166926	0.000347378	0.000190459	0.000209809	6.53E-05	0.000452676	0.000294265	0.000221985	0.000113157	0.000342787	0.000293502	0.000225813	0.000144304	0.000292528	0.000298744	0.000179343	0.000216718	0.000463351	0.000276379	0.000305591	0.000181161	0.000274743	0.000128218	0.000197359	6.94E-05	0.000417557	0.000173066	0.000242642	6.74E-05	0.000279851	0.000411032	0.000414568	9.90E-05	0.000505147
Thiomicrospira	0.000503358	0.000199375	0.000159716	0.000158751	0.00018684	0.000212325	0.00014711	0.000128238	0.000385585	0.000246155	0.00011547	0.000364166	0.000293476	0.000415201	0.000191439	0.00018028	0.000437217	0.000227322	0.000279745	0.00011615	0.000496687	0.000334031	0.000271315	0.000129322	0.000311048	0.00026682	0.000307106	0.000164919	0.000286433	0.000227989	0.000187495	0.000203174	0.000402025	0.000199607	0.000209548	0.000165408	0.000235494	0.000128218	0.000263146	0.000113264	0.000452943	0.000243373	0.000266124	0.000103414	0.000349813	0.000260041	0.000264618	0.000168811	0.000452891
Thiomicrorhabdus	0.000438217	0.000273428	0.000124778	0.000134327	0.000143388	0.000181992	0.00014711	0.00010036	0.000271887	0.000309452	9.84E-05	0.000224698	0.000227594	0.000430869	0.000174792	0.000227019	0.000293475	0.000294904	0.000297229	9.80E-05	0.000251487	0.000341984	0.000221985	0.00010238	0.000361831	0.000293502	0.000189683	0.000158047	0.00026815	0.000235851	0.000220103	0.000189629	0.000299815	0.000199607	0.000235742	0.000212667	0.000220775	0.000128218	0.000234951	8.04E-05	0.000445866	0.000135207	0.000242642	6.74E-05	0.000291511	0.000335537	0.00014995	9.31E-05	0.00031354
Piscirickettsia	4.74E-05	4.56E-05	9.98E-06	1.83E-05	1.74E-05	5.46E-05	1.58E-05	2.79E-05	2.47E-05	3.52E-05	8.55E-06	6.20E-05	5.99E-05	7.83E-05	9.16E-05	2.67E-05	4.19E-05	2.46E-05	6.12E-05	1.45E-05	1.89E-05	7.95E-05	8.22E-05	5.39E-06	5.08E-05	8.00E-05	5.42E-05	3.44E-05	5.48E-05	5.50E-05	3.26E-05	1.35E-05	3.41E-05	5.37E-05	7.86E-05	2.36E-05	3.92E-05	5.57E-05	5.64E-05	1.46E-05	7.78E-05	5.41E-06	3.91E-05	2.70E-05	3.50E-05	7.55E-05	6.17E-05	2.33E-05	5.23E-05
Sulfurivirga	4.74E-05	3.99E-05	1.50E-05	3.05E-05	4.35E-06	2.43E-05	3.68E-05	3.90E-05	2.97E-05	2.81E-05	8.55E-06	0.000100727	2.40E-05	2.35E-05	6.66E-05	4.01E-05	1.20E-05	3.69E-05	6.99E-05	2.18E-05	3.14E-05	1.59E-05	4.11E-05	3.77E-05	3.17E-05	8.00E-05	2.71E-05	6.87E-06	1.22E-05	3.14E-05	3.26E-05	6.77E-06	1.36E-05	6.14E-05	7.86E-05	3.15E-05	3.92E-05	3.34E-05	5.64E-05	1.46E-05	2.12E-05	1.08E-05	6.26E-05	2.70E-05	1.75E-05	3.36E-05	3.53E-05	4.07E-05	5.23E-05
Leucothrix	0.000420452	0.000210767	9.98E-05	0.000177068	0.0002216	0.000248723	0.000157618	0.000139389	0.000400415	0.000309452	0.00011547	0.000317677	0.000377327	0.000462205	0.000282996	0.000220342	0.000377325	0.000282616	0.000148614	9.44E-05	0.000446389	0.000405609	0.000279536	0.000118545	0.000495137	0.000260149	0.000261943	0.000158047	0.000347377	0.000290883	0.000236407	0.000189629	0.000415653	0.000307088	0.00029686	0.000126025	0.000269837	0.000167241	0.000169165	8.40E-05	0.000424634	0.000205515	0.000172198	0.000121399	0.000309002	0.000285206	0.00029108	0.000133884	0.000670627
Thiothrix	0.000219109	0.000108232	7.49E-05	8.55E-05	4.78E-05	0.000145594	9.46E-05	7.81E-05	0.000138415	0.000225056	8.98E-05	0.000193705	0.000257541	0.000180182	9.99E-05	0.000120187	0.000263528	0.000172027	0.000139872	6.90E-05	0.0002452	0.000238593	0.000131546	8.62E-05	0.00033644	0.000180103	0.00014452	7.56E-05	0.000255962	0.000149372	0.000114127	0.000108359	0.000258931	0.000161221	0.000209548	5.51E-05	0.000181526	8.92E-05	0.000131573	5.48E-05	0.00020524	6.49E-05	0.000211334	6.29E-05	0.000145756	0.000176157	0.000202874	0.000151348	0.00030483
Beggiatoa	0.000213187	6.27E-05	4.99E-05	7.33E-05	7.39E-05	9.71E-05	0.000115586	2.79E-05	0.000148302	0.000119561	8.55E-05	0.000100727	0.000137754	0.000164514	5.83E-05	0.000120187	0.000179678	9.22E-05	0.000201067	1.09E-05	0.000182328	0.000135203	9.87E-05	7.00E-05	0.000126958	6.00E-05	0.000153553	8.93E-05	0.00014017	0.000117925	6.52E-05	9.48E-05	9.54E-05	0.000130512	0.000165893	9.45E-05	0.000107935	4.46E-05	0.000112777	3.65E-05	0.000141545	9.19E-05	0.000125235	3.60E-05	0.000122435	0.000134215	0.000123488	9.31E-05	0.000174189
Thioploca	9.47E-05	3.42E-05	2.99E-05	3.05E-05	2.17E-05	3.64E-05	3.15E-05	2.79E-05	3.95E-05	3.52E-05	2.57E-05	5.42E-05	2.40E-05	0.000101842	7.49E-05	4.01E-05	6.59E-05	4.92E-05	5.25E-05	7.26E-06	5.66E-05	3.98E-05	4.11E-05	2.69E-05	6.98E-05	2.67E-05	6.32E-05	3.44E-05	5.48E-05	6.29E-05	4.89E-05	3.39E-05	2.73E-05	3.07E-05	4.37E-05	2.36E-05	3.92E-05	4.46E-05	4.70E-05	1.83E-05	0.000106159	1.08E-05	7.04E-05	8.99E-06	4.08E-05	9.23E-05	7.94E-05	2.33E-05	0.000130642
Candidatus Marithrix	2.96E-05	1.71E-05	9.98E-06	3.66E-05	2.61E-05	2.43E-05	2.63E-05	2.23E-05	1.48E-05	2.81E-05	1.28E-05	3.87E-05	4.79E-05	3.92E-05	3.33E-05	5.34E-05	4.19E-05	3.69E-05	4.37E-05	3.63E-06	7.54E-05	2.39E-05	1.64E-05	2.16E-05	4.44E-05	4.67E-05	4.52E-05	1.37E-05	1.83E-05	4.72E-05	8.15E-06	2.03E-05	5.45E-05	8.44E-05	2.62E-05	3.94E-05	2.45E-05	1.67E-05	2.82E-05	1.46E-05	4.95E-05	1.62E-05	6.26E-05	4.50E-06	3.50E-05	1.68E-05	2.65E-05	1.75E-05	3.48E-05
Francisella	0.000378999	0.0001595	9.98E-05	0.000103798	9.56E-05	0.000248723	0.000136602	6.69E-05	0.000148302	0.000246155	5.56E-05	7.75E-05	0.000149733	0.000235019	0.000158145	0.000166926	0.0001677	0.000313335	0.000192325	3.63E-05	0.000194902	0.000286312	0.000139768	7.00E-05	0.000139654	0.000173433	0.00014452	8.93E-05	0.00018283	0.000227989	0.000211951	0.000108359	0.000231675	0.0004376	0.00014843	0.000133901	0.000147184	0.000117069	0.000178563	4.02E-05	0.000226472	8.65E-05	0.000125235	8.99E-05	0.000128265	0.000553636	0.000211694	1.75E-05	0.000339668
Allofrancisella	5.92E-06	1.14E-05	4.99E-06	0	4.35E-06	6.07E-06	5.25E-06	1.12E-05	1.48E-05	7.03E-06	1.71E-05	7.75E-06	5.99E-06	7.83E-06	2.50E-05	2.67E-05	0	6.14E-06	8.74E-06	3.63E-06	3.14E-05	7.95E-06	0	5.39E-06	0	6.67E-06	0	6.87E-06	6.09E-06	0	8.15E-06	6.77E-06	6.81E-06	0	8.73E-06	0	0	5.57E-06	9.40E-06	7.31E-06	7.08E-06	0	7.83E-06	0	5.83E-06	0	0	0	2.61E-05
Caedibacter	4.74E-05	1.71E-05	4.99E-06	6.11E-06	1.30E-05	1.21E-05	2.10E-05	1.12E-05	2.97E-05	2.11E-05	0	2.32E-05	1.20E-05	1.57E-05	1.66E-05	1.34E-05	2.99E-05	1.84E-05	8.74E-06	3.63E-06	4.40E-05	1.59E-05	1.64E-05	5.39E-06	1.27E-05	0	0	0	1.22E-05	0	0	2.03E-05	2.73E-05	2.30E-05	0	7.88E-06	1.47E-05	1.11E-05	1.88E-05	7.31E-06	2.83E-05	0	2.35E-05	0	5.83E-06	1.68E-05	0	5.82E-06	8.71E-06
Fangia	2.96E-05	1.71E-05	9.98E-06	0	1.74E-05	3.64E-05	1.58E-05	1.12E-05	4.94E-06	5.63E-05	8.55E-06	7.75E-06	1.80E-05	2.35E-05	8.32E-06	2.00E-05	5.99E-06	2.46E-05	2.62E-05	3.63E-06	2.51E-05	2.39E-05	1.64E-05	2.16E-05	2.54E-05	2.67E-05	3.61E-05	1.37E-05	1.22E-05	1.57E-05	1.63E-05	6.77E-06	4.77E-05	4.61E-05	3.49E-05	1.58E-05	1.96E-05	1.67E-05	6.58E-05	3.65E-06	1.42E-05	1.08E-05	1.57E-05	1.35E-05	2.33E-05	3.36E-05	8.82E-06	1.75E-05	2.61E-05
Fastidiosibacter	2.37E-05	2.28E-05	1.50E-05	3.05E-05	0	3.64E-05	0	1.67E-05	9.89E-06	0	4.28E-06	0	0	1.57E-05	2.50E-05	2.00E-05	2.40E-05	6.14E-06	8.74E-06	3.63E-06	6.29E-06	3.18E-05	8.22E-06	0	6.35E-06	2.67E-05	1.81E-05	6.87E-06	1.83E-05	3.14E-05	2.45E-05	2.03E-05	2.73E-05	3.07E-05	3.49E-05	1.58E-05	9.81E-06	2.79E-05	0	0	1.42E-05	2.16E-05	1.57E-05	0	1.75E-05	1.68E-05	2.65E-05	0	1.74E-05
Cysteiniphilum	1.18E-05	2.28E-05	1.50E-05	6.11E-06	2.17E-05	1.82E-05	2.10E-05	1.12E-05	4.94E-06	2.11E-05	1.28E-05	0	1.80E-05	3.92E-05	1.66E-05	1.34E-05	5.99E-06	3.69E-05	2.62E-05	0	2.51E-05	2.39E-05	8.22E-06	1.62E-05	3.17E-05	1.33E-05	3.61E-05	6.87E-06	4.27E-05	1.57E-05	3.26E-05	1.35E-05	1.36E-05	1.54E-05	2.62E-05	2.36E-05	9.81E-06	1.67E-05	0	3.65E-06	2.12E-05	2.70E-05	2.35E-05	8.99E-06	3.50E-05	5.03E-05	5.29E-05	1.16E-05	4.35E-05
Thioflexothrix	2.37E-05	5.13E-05	1.50E-05	3.05E-05	2.61E-05	4.25E-05	4.20E-05	2.23E-05	5.93E-05	7.74E-05	3.42E-05	6.20E-05	7.19E-05	4.70E-05	5.83E-05	4.67E-05	9.58E-05	7.99E-05	0.00013113	7.26E-06	3.14E-05	4.77E-05	5.76E-05	3.23E-05	6.98E-05	4.67E-05	6.32E-05	5.50E-05	8.53E-05	8.65E-05	5.71E-05	3.39E-05	6.81E-05	6.91E-05	0.000130968	7.09E-05	3.43E-05	3.34E-05	3.76E-05	1.10E-05	7.08E-05	5.41E-05	6.26E-05	4.50E-05	0.000116604	0.000117438	0.000123488	6.99E-05	0.000165479
Thiofilum	8.88E-05	5.13E-05	9.98E-06	1.22E-05	5.65E-05	4.25E-05	1.58E-05	5.58E-06	4.45E-05	2.81E-05	2.57E-05	6.20E-05	5.39E-05	6.27E-05	3.33E-05	3.34E-05	4.19E-05	4.30E-05	3.50E-05	3.63E-06	8.17E-05	4.77E-05	6.58E-05	3.23E-05	8.25E-05	6.67E-05	2.71E-05	1.37E-05	7.31E-05	3.93E-05	4.08E-05	3.39E-05	8.18E-05	6.14E-05	7.86E-05	1.58E-05	4.91E-05	2.79E-05	3.76E-05	1.83E-05	4.95E-05	1.62E-05	3.91E-05	4.50E-06	1.75E-05	5.87E-05	7.06E-05	1.16E-05	0.000104513
Thiolinea	4.15E-05	4.56E-05	3.49E-05	3.66E-05	3.91E-05	3.64E-05	3.68E-05	3.90E-05	2.47E-05	3.52E-05	1.28E-05	1.55E-05	0	7.05E-05	8.32E-06	4.67E-05	5.39E-05	3.07E-05	4.37E-05	3.63E-06	2.51E-05	3.98E-05	4.11E-05	4.31E-05	6.98E-05	5.34E-05	8.13E-05	1.37E-05	6.70E-05	9.43E-05	4.08E-05	4.74E-05	0.00010221	5.37E-05	4.37E-05	7.88E-06	1.96E-05	5.02E-05	5.64E-05	1.10E-05	6.37E-05	3.24E-05	1.57E-05	1.80E-05	4.08E-05	5.87E-05	1.76E-05	1.16E-05	6.10E-05
Xanthomonas	0.000882356	0.000843069	0.000793587	0.001355485	0.000360644	0.001292146	0.000866897	0.001087235	0.000558604	0.000935388	0.000645779	0.002394198	0.000994226	0.001222101	0.001423304	0.00155575	0.000928338	0.001044451	0.001564822	0.000754977	0.001049958	0.001614481	0.001422346	0.001158511	0.001155321	0.000980562	0.001616822	0.001339967	0.000968998	0.001509446	0.001141273	0.00138158	0.00090626	0.001427957	0.001554151	0.001709213	0.000706481	0.000925399	0.001842019	0.000602856	0.00089881	0.00079502	0.001252348	0.000768857	0.000746269	0.001283428	0.001605349	0.001111823	0.001158355
Stenotrophomonas	0.000775763	0.000774712	0.000913374	0.001331062	0.000430165	0.000958494	0.000725041	0.001410618	0.00047951	0.000956487	0.000769803	0.00208427	0.000766632	0.001316109	0.001464921	0.001522365	0.000796574	0.000970725	0.001844567	0.000595271	0.000943076	0.001391794	0.001504563	0.001293222	0.001002971	0.000860493	0.00157166	0.001175048	0.000865395	0.001265733	0.001190185	0.001517029	0.000783608	0.001074807	0.00117871	0.00169346	0.000613265	0.000908675	0.001860815	0.000599203	0.000941273	0.000746345	0.001416719	0.000867775	0.000705457	0.001090494	0.00133191	0.001210781	0.001149646
Lysobacter	0.000556654	0.00074623	0.000863463	0.001654669	0.000269397	0.000837165	0.000740803	0.001226624	0.000301547	0.000773629	0.000453329	0.002378702	0.000796579	0.001065422	0.001906062	0.001575781	0.000724703	0.000970725	0.001827083	0.000682383	0.000679015	0.001439513	0.001422346	0.00150337	0.000812533	0.001234041	0.001797473	0.001449913	0.000755697	0.001171393	0.001483655	0.001550892	0.000810864	0.001374217	0.001335871	0.002095165	0.000544579	0.001003445	0.001992388	0.000555359	0.000806805	0.000973494	0.001557608	0.000800331	0.000629664	0.001216321	0.001314269	0.001344665	0.000757721
Pseudoxanthomonas	0.000343468	0.000404445	0.000469165	0.000793753	0.00021291	0.000527778	0.000330997	0.000635614	0.00024717	0.000597804	0.000265154	0.001115743	0.000413263	0.00076773	0.000799048	0.000881369	0.000401282	0.000602095	0.001049043	0.000381118	0.000326933	0.000636249	0.000920825	0.000689718	0.000514181	0.000486946	0.000903253	0.000790237	0.000487546	0.000581766	0.000798891	0.00074497	0.000442909	0.000621852	0.000611183	0.001063335	0.000313992	0.000574194	0.001043184	0.000405558	0.000495407	0.000454297	0.000704446	0.000427143	0.00026819	0.000536859	0.000529236	0.000599569	0.000357087
Luteimonas	0.000189499	0.000153803	0.000319431	0.000470146	9.99E-05	0.000218391	0.000273204	0.000362412	8.40E-05	0.000196924	0.000192451	0.000705087	0.000209626	0.000368197	0.000516052	0.000467393	0.000191657	0.000307191	0.00064691	0.000246819	0.000207477	0.000493093	0.000476856	0.000549619	0.000317396	0.000353536	0.000514854	0.000570345	0.000292528	0.000408808	0.000464661	0.000521479	0.000177164	0.0004376	0.000488946	0.000677384	0.000147184	0.000306608	0.000864621	0.000142493	0.000297244	0.000297456	0.000500939	0.000238301	0.000145756	0.000419421	0.000458671	0.000419116	0.000322249
Arenimonas	0.000106593	0.000176589	0.000194654	0.000415194	4.78E-05	0.000254789	0.000131348	0.000362412	5.93E-05	0.00028132	0.000175344	0.000588864	0.000179679	0.000297691	0.000432818	0.000400622	0.000215614	0.00028876	0.000550747	0.00024319	0.000188615	0.000381749	0.000402861	0.000431074	0.000126958	0.000313513	0.000523887	0.000364196	0.000170641	0.000283021	0.000317926	0.000419892	0.000163536	0.000276379	0.000253204	0.000496223	8.83E-05	0.000295459	0.000422912	0.000149801	0.000169854	0.00022174	0.000336569	0.000242797	0.000116604	0.00015938	0.000423389	0.000430758	0.000139351
Xylella	7.70E-05	2.85E-05	2.00E-05	1.83E-05	3.48E-05	4.25E-05	2.63E-05	3.35E-05	6.92E-05	4.92E-05	2.14E-05	8.52E-05	5.39E-05	6.27E-05	4.16E-05	4.01E-05	9.58E-05	4.30E-05	6.12E-05	2.90E-05	8.80E-05	7.95E-05	3.29E-05	4.31E-05	5.71E-05	7.34E-05	7.23E-05	3.44E-05	6.70E-05	7.86E-05	8.97E-05	3.39E-05	6.81E-05	0.000115158	8.73E-05	6.30E-05	3.43E-05	2.79E-05	4.70E-05	3.65E-06	4.95E-05	3.24E-05	4.70E-05	1.80E-05	5.83E-05	9.23E-05	3.53E-05	2.91E-05	6.97E-05
Thermomonas	5.33E-05	4.56E-05	6.49E-05	9.16E-05	2.17E-05	8.49E-05	4.20E-05	0.000139389	2.97E-05	6.33E-05	5.56E-05	0.000178209	2.99E-05	0.000101842	8.32E-05	0.00011351	6.59E-05	0.000104445	0.00017484	5.08E-05	8.17E-05	0.000111344	9.04E-05	8.62E-05	5.08E-05	8.00E-05	0.000189683	9.62E-05	5.48E-05	0.000102202	0.000146735	9.48E-05	5.45E-05	6.14E-05	0.000122237	0.000173284	1.96E-05	9.48E-05	0.000178563	4.38E-05	9.91E-05	5.95E-05	0.00010958	7.64E-05	3.50E-05	9.23E-05	9.70E-05	0.000116421	0.000121932
Silanimonas	1.78E-05	2.85E-05	4.99E-05	7.33E-05	1.30E-05	3.03E-05	1.58E-05	3.90E-05	1.48E-05	6.33E-05	8.55E-06	0.000116223	5.39E-05	3.92E-05	7.49E-05	7.34E-05	2.99E-05	6.14E-05	0.000104904	4.72E-05	3.77E-05	3.98E-05	6.58E-05	4.31E-05	4.44E-05	4.67E-05	4.52E-05	6.87E-05	3.05E-05	7.86E-05	8.15E-05	4.06E-05	1.36E-05	3.84E-05	2.62E-05	6.30E-05	4.91E-05	3.34E-05	8.46E-05	3.29E-05	5.66E-05	3.24E-05	4.70E-05	5.85E-05	4.66E-05	5.03E-05	4.41E-05	6.99E-05	4.35E-05
Dyella	0.00031978	0.000336088	0.000499112	0.000671637	0.00020422	0.000564177	0.000493869	0.000613312	0.00027683	0.000436045	0.000290815	0.001479909	0.000539038	0.000642387	0.000873959	0.000761182	0.000491121	0.000571376	0.000804266	0.000392007	0.000471538	0.000683967	0.00089616	0.000808264	0.000558617	0.000660379	0.000704537	0.000673419	0.00045098	0.000526734	0.00070922	0.00069079	0.000497421	0.000606498	0.000567527	0.000992446	0.000289461	0.000512872	0.001033786	0.000328831	0.000509561	0.000302865	0.000814026	0.000436135	0.000419776	0.000536859	0.000802674	0.000669422	0.000496438
Rhodanobacter	0.000207265	0.000358874	0.000509094	0.000805964	0.00019553	0.00040645	0.00041506	0.000607737	0.000242227	0.000443078	0.000252324	0.001115743	0.000431231	0.000485707	0.000940546	0.00072112	0.000311443	0.000491506	0.000979107	0.00035934	0.000264061	0.000707827	0.000591959	0.000819041	0.000298352	0.000500287	0.000614212	0.000659676	0.000316905	0.000605351	0.000546181	0.000799149	0.000402025	0.000614175	0.000558796	0.00098457	0.000255118	0.000379079	0.000742446	0.000325177	0.000460021	0.000302865	0.000657483	0.000355203	0.000291511	0.000394256	0.000696827	0.000582106	0.000339668
Luteibacter	0.000201343	0.000193678	0.000294476	0.000445723	8.69E-05	0.00023659	0.000189141	0.000312232	0.000113698	0.000267254	0.000239494	0.0008678	0.000137754	0.000282023	0.000482758	0.00047407	0.000209625	0.00028876	0.000568231	0.000199633	0.000157179	0.000302218	0.000419304	0.00047957	0.00015235	0.00026682	0.000442594	0.000398554	0.00018283	0.000385223	0.000440205	0.000487617	0.000190792	0.000337796	0.000392903	0.000630125	0.000127559	0.000245287	0.000639068	0.000149801	0.00028309	0.000194699	0.000391359	0.00025179	0.000110774	0.00036909	0.000273439	0.000401653	0.000226445
Ahniella	8.29E-05	6.27E-05	5.49E-05	6.11E-05	1.30E-05	1.82E-05	2.63E-05	7.25E-05	3.46E-05	3.52E-05	2.14E-05	0.000139468	3.59E-05	6.27E-05	7.49E-05	6.01E-05	3.59E-05	5.53E-05	0.000113646	2.54E-05	6.29E-05	4.77E-05	6.58E-05	6.47E-05	4.44E-05	2.67E-05	9.94E-05	4.12E-05	1.22E-05	3.93E-05	4.08E-05	4.74E-05	4.77E-05	7.68E-05	6.11E-05	9.45E-05	1.96E-05	4.46E-05	9.40E-05	2.19E-05	3.54E-05	3.24E-05	3.91E-05	3.15E-05	2.92E-05	5.03E-05	3.53E-05	5.24E-05	5.23E-05
Frateuria	6.51E-05	9.11E-05	7.99E-05	0.000128222	3.48E-05	7.89E-05	9.46E-05	6.69E-05	1.48E-05	9.14E-05	6.42E-05	0.000147216	6.59E-05	0.000203684	0.000133175	0.000166926	0.000119786	6.14E-05	0.000209809	5.08E-05	2.51E-05	0.000159062	8.22E-05	0.000129322	6.35E-05	9.34E-05	0.000162585	0.000109946	6.70E-05	7.08E-05	0.000138583	0.000128677	0.00010221	0.000115158	7.86E-05	0.000102395	4.42E-05	6.69E-05	0.000169165	3.29E-05	9.91E-05	5.95E-05	0.000117408	4.95E-05	7.58E-05	9.23E-05	3.53E-05	8.15E-05	5.23E-05
Dokdonella	5.92E-05	9.68E-05	0.000139751	0.000189279	3.48E-05	6.67E-05	5.25E-05	0.000139389	5.93E-05	4.92E-05	0.00011547	0.000333173	5.39E-05	0.000148846	0.000249702	0.000153572	5.39E-05	0.000196602	0.000288487	0.000127039	0.000119456	0.000174968	0.000254871	0.00017243	0.00012061	0.000146751	0.000153553	0.000192405	6.70E-05	0.000125787	0.000301622	0.000203174	0.000129466	0.000168898	0.000227011	0.000330815	8.83E-05	0.000100345	0.000310136	0.000113264	0.000120313	9.19E-05	0.000211334	0.000170857	9.33E-05	0.000167768	0.000158771	0.0002212	0.000130642
Aquimonas	4.74E-05	5.70E-05	7.49E-05	7.94E-05	8.69E-06	5.46E-05	2.63E-05	8.92E-05	9.89E-06	4.22E-05	5.13E-05	0.000123971	4.19E-05	9.40E-05	9.16E-05	6.01E-05	5.39E-05	6.14E-05	0.000122388	4.72E-05	3.14E-05	0.00010339	9.04E-05	8.62E-05	1.90E-05	0.000113398	4.52E-05	3.44E-05	7.31E-05	5.50E-05	6.52E-05	0.000108359	4.77E-05	6.91E-05	7.86E-05	0.000110272	1.96E-05	5.02E-05	9.40E-05	5.48E-05	2.12E-05	6.49E-05	0.000117408	6.74E-05	5.83E-06	2.52E-05	5.29E-05	4.66E-05	2.61E-05
Oleiagrimonas	4.15E-05	2.28E-05	4.99E-05	0.000152645	2.61E-05	9.71E-05	3.15E-05	6.13E-05	3.95E-05	2.11E-05	3.42E-05	0.000162712	8.98E-05	7.05E-05	0.000158145	0.00018028	5.39E-05	4.92E-05	0.000157356	7.62E-05	6.29E-05	0.00012725	0.000156211	0.000113157	3.81E-05	0.000100057	0.00010839	0.000130561	4.27E-05	0.000110064	8.15E-05	0.000176084	7.50E-05	0.000130512	0.000104774	8.66E-05	2.94E-05	4.46E-05	0.000178563	2.92E-05	5.66E-05	5.41E-05	0.000140889	7.64E-05	5.83E-05	8.39E-05	0.000123488	4.66E-05	6.10E-05
Rudaea	3.55E-05	2.85E-05	2.99E-05	4.27E-05	4.35E-06	2.43E-05	3.15E-05	8.36E-05	9.89E-06	2.81E-05	1.71E-05	0.000178209	2.40E-05	5.48E-05	7.49E-05	9.35E-05	5.99E-06	4.92E-05	7.87E-05	2.54E-05	1.89E-05	3.18E-05	6.58E-05	9.70E-05	1.27E-05	3.34E-05	7.23E-05	8.25E-05	1.83E-05	7.08E-05	4.08E-05	4.74E-05	1.36E-05	7.68E-05	6.11E-05	6.30E-05	1.47E-05	2.23E-05	0.000131573	3.29E-05	5.66E-05	2.70E-05	8.61E-05	2.25E-05	1.75E-05	3.36E-05	9.70E-05	9.90E-05	8.71E-06
Pseudofulvimonas	2.96E-05	3.99E-05	3.99E-05	0.000103798	2.61E-05	3.64E-05	3.15E-05	9.48E-05	9.89E-06	1.41E-05	3.85E-05	9.30E-05	4.79E-05	1.57E-05	0.000149821	8.01E-05	2.40E-05	1.84E-05	9.62E-05	3.63E-05	6.29E-06	4.77E-05	9.04E-05	7.54E-05	1.27E-05	3.34E-05	7.23E-05	3.44E-05	1.22E-05	3.93E-05	4.89E-05	7.45E-05	4.09E-05	4.61E-05	9.60E-05	9.45E-05	3.92E-05	5.57E-05	0.000112777	4.02E-05	7.08E-06	3.79E-05	0.000117408	6.29E-05	2.33E-05	3.36E-05	6.17E-05	8.15E-05	1.74E-05
Mizugakiibacter	2.37E-05	3.42E-05	5.99E-05	5.50E-05	4.35E-06	4.25E-05	3.68E-05	7.25E-05	2.47E-05	1.41E-05	2.99E-05	0.000170461	2.40E-05	6.27E-05	9.16E-05	8.01E-05	2.99E-05	6.14E-05	0.000104904	6.17E-05	2.51E-05	5.57E-05	0.000115103	0.00010238	3.17E-05	6.67E-05	8.13E-05	6.87E-05	3.66E-05	3.93E-05	5.71E-05	5.42E-05	6.81E-06	4.61E-05	3.49E-05	0.000102395	1.47E-05	4.46E-05	0.000103379	3.65E-05	4.95E-05	5.41E-05	2.35E-05	6.29E-05	2.33E-05	4.19E-05	9.70E-05	8.73E-05	6.97E-05
Metallibacterium	5.92E-06	2.85E-05	4.99E-05	3.66E-05	4.35E-06	3.03E-05	2.10E-05	7.25E-05	4.94E-06	7.03E-06	8.55E-06	0.000100727	1.80E-05	1.57E-05	8.32E-05	7.34E-05	4.79E-05	4.92E-05	6.12E-05	3.27E-05	4.40E-05	4.77E-05	9.04E-05	5.39E-05	3.81E-05	4.00E-05	3.61E-05	4.81E-05	1.83E-05	6.29E-05	4.08E-05	5.42E-05	2.73E-05	4.61E-05	6.11E-05	7.09E-05	2.45E-05	2.79E-05	9.40E-05	4.75E-05	3.54E-05	3.79E-05	3.91E-05	2.70E-05	5.83E-06	4.19E-05	5.29E-05	5.82E-05	8.71E-06
Candidatus Thiodiazotropha	0.000153968	7.97E-05	4.99E-05	9.77E-05	5.21E-05	9.10E-05	4.73E-05	8.36E-05	0.000143359	0.00014066	7.27E-05	0.000178209	0.000101818	0.00015668	0.000166468	9.35E-05	0.000155721	0.000104445	0.000166098	5.44E-05	0.000150892	0.000151109	9.87E-05	6.47E-05	0.000228525	0.000120069	8.13E-05	4.81E-05	9.75E-05	0.000117925	5.71E-05	4.06E-05	0.000149908	0.000107481	0.000122237	5.51E-05	0.000117747	5.57E-05	0.000112777	4.38E-05	0.000148622	5.41E-05	0.00010958	3.15E-05	5.25E-05	0.000100661	0.00014995	5.82E-05	0.000269993
Gallaecimonas	0.000361233	0.000227857	0.00017968	0.000146539	0.000126008	0.000127395	0.000141856	0.000117087	0.000350981	0.000168792	0.000141131	0.000255691	0.000341391	0.000235019	0.000216409	0.000193634	0.000371335	0.000215034	0.000227293	0.00012341	0.000295497	0.000159062	0.000115103	0.000183206	0.0003047	0.000166762	0.000189683	0.000199277	0.000255962	0.000149372	0.000122279	0.000223491	0.000299815	0.000138189	0.00021828	0.000149655	0.000294367	0.000167241	0.000169165	0.000219221	0.000318476	0.000129799	0.000133062	0.000116902	0.000169076	0.000218099	0.000238156	0.000186274	0.000357087
Pseudohongiella	0.000296093	0.000170892	0.000164707	0.000158751	0.000121663	0.000272989	0.000189141	0.000139389	0.000286717	0.000407914	0.00011547	0.000294432	0.000383316	0.000477873	0.000224732	0.000186957	0.000395292	0.000325623	0.000375907	0.000127039	0.000433815	0.000310171	0.000312423	0.000193983	0.000317396	0.000240138	0.000343236	0.000130561	0.000310811	0.000243713	0.000269014	0.000230263	0.000429281	0.000307088	0.000384172	0.000220544	0.00032871	0.000105919	0.000206757	0.000105957	0.000396325	0.000151432	0.000336569	8.99E-05	0.000320662	0.000335537	0.000326362	0.000180453	0.000583532
Neiella	0.000248718	0.000108232	3.49E-05	3.66E-05	9.99E-05	7.89E-05	8.41E-05	3.35E-05	0.000128528	4.22E-05	4.70E-05	3.87E-05	8.98E-05	0.000101842	4.16E-05	6.68E-05	0.000203635	6.14E-05	3.50E-05	2.18E-05	0.000194902	5.57E-05	7.40E-05	3.77E-05	8.25E-05	4.00E-05	6.32E-05	6.87E-06	7.31E-05	6.29E-05	4.89E-05	2.71E-05	0.000143094	4.61E-05	5.24E-05	3.94E-05	8.83E-05	5.02E-05	4.70E-05	4.02E-05	9.91E-05	4.87E-05	7.04E-05	1.35E-05	0.000110774	0.000134215	9.70E-05	1.75E-05	0.000243864
Alkalimonas	0.000230952	6.27E-05	5.99E-05	3.66E-05	6.52E-05	8.49E-05	6.83E-05	5.02E-05	0.000133472	0.00014066	5.99E-05	3.87E-05	8.39E-05	0.00011751	6.66E-05	6.68E-05	0.000125775	6.76E-05	5.25E-05	3.63E-05	0.000119456	3.18E-05	6.58E-05	2.69E-05	0.000101567	4.67E-05	6.32E-05	5.50E-05	9.14E-05	4.72E-05	4.08E-05	4.74E-05	0.000149908	6.91E-05	5.24E-05	5.51E-05	9.81E-05	2.79E-05	3.76E-05	7.31E-06	0.00012739	5.41E-05	9.39E-05	2.70E-05	8.75E-05	6.71E-05	0.00014113	2.91E-05	0.000296121
Wohlfahrtiimonas	0.00022503	6.84E-05	7.49E-05	4.27E-05	6.95E-05	9.71E-05	5.78E-05	6.69E-05	0.000153245	9.85E-05	4.28E-05	6.20E-05	0.000125776	0.000148846	9.99E-05	6.01E-05	0.000203635	0.00012902	0.000122388	7.26E-06	0.000144605	8.75E-05	0.000115103	3.23E-05	8.89E-05	8.00E-05	6.32E-05	4.12E-05	0.000127981	0.000133649	7.34E-05	5.42E-05	0.000149908	0.000161221	9.60E-05	5.51E-05	7.85E-05	2.79E-05	9.40E-05	7.31E-06	0.000169854	9.73E-05	7.04E-05	3.60E-05	8.75E-05	6.71E-05	0.000105847	3.49E-05	0.000191608
Sedimenticola	0.000201343	0.000102535	0.000119787	0.000189279	9.12E-05	0.000139528	0.000131348	0.000167267	0.000113698	0.000147693	3.42E-05	0.000333173	0.000203637	0.00015668	0.000141498	0.000220342	0.000287485	0.000178171	0.000209809	7.99E-05	0.000276636	0.000198828	0.00024665	0.000215537	0.000241221	0.000200115	0.000162585	0.000178662	0.000146264	0.000204404	0.000171191	0.000216718	0.000299815	0.000207284	0.000200817	0.00027568	0.000166808	0.000105919	0.000225553	0.000105957	0.000219394	0.000108166	0.000125235	0.000112406	0.000145756	0.000142603	0.000167591	0.000145527	0.000287411
Thiohalobacter	0.000153968	0.000148107	0.000114796	0.000274761	9.56E-05	0.000139528	0.000173379	0.000334534	0.000118642	0.00014066	9.41E-05	0.000526879	0.00017369	0.000203684	0.000332937	0.000287113	0.000269518	0.000153596	0.000384649	0.000148818	0.00020119	0.000206781	0.000287758	0.000301752	0.000222177	0.000120069	0.000153553	0.000178662	0.000243773	0.000157234	0.00029347	0.000230263	0.000224862	0.000138189	0.000122237	0.000307186	0.000137371	0.000128218	0.000263146	0.00010961	0.000219394	0.000129799	0.000219161	0.000103414	0.000110774	0.000184545	0.000185233	0.00016299	0.000217736
Ignatzschineria	0.000106593	6.27E-05	4.99E-05	5.50E-05	3.48E-05	6.07E-05	3.15E-05	3.90E-05	5.93E-05	9.85E-05	3.42E-05	7.75E-05	8.39E-05	0.000148846	8.32E-05	8.01E-05	6.59E-05	0.000122877	0.000157356	2.54E-05	8.80E-05	0.000111344	0.000115103	5.93E-05	9.52E-05	6.00E-05	0.00014452	8.25E-05	9.75E-05	0.000133649	8.15E-05	6.10E-05	0.000109024	9.98E-05	0.000113505	7.09E-05	9.81E-05	4.46E-05	0.000122175	3.29E-05	0.000169854	8.65E-05	0.000101753	4.50E-05	8.16E-05	9.23E-05	6.17E-05	8.73E-05	0.000130642
Candidatus Thioglobus	7.70E-05	5.13E-05	1.50E-05	3.66E-05	2.61E-05	7.28E-05	6.30E-05	3.90E-05	5.93E-05	3.52E-05	3.42E-05	1.55E-05	5.99E-05	0.000109676	7.49E-05	0.000126864	5.99E-05	9.83E-05	3.50E-05	1.81E-05	5.03E-05	0.000119297	8.22E-05	4.31E-05	5.71E-05	8.67E-05	7.23E-05	4.12E-05	4.88E-05	0.000110064	9.78E-05	2.03E-05	8.18E-05	8.44E-05	8.73E-05	2.36E-05	4.91E-05	7.25E-05	7.52E-05	5.12E-05	7.78E-05	4.87E-05	0.000172198	2.70E-05	3.50E-05	7.55E-05	9.70E-05	8.73E-05	9.58E-05
Candidatus Competibacter	4.74E-05	5.70E-06	4.99E-05	3.66E-05	3.04E-05	2.43E-05	4.73E-05	4.46E-05	1.98E-05	4.22E-05	1.71E-05	0.000154964	5.99E-05	0.000101842	8.32E-05	8.68E-05	7.19E-05	6.76E-05	6.99E-05	4.36E-05	6.29E-05	7.95E-05	8.22E-05	5.39E-05	6.35E-05	2.00E-05	3.61E-05	3.44E-05	5.48E-05	6.29E-05	5.71E-05	8.80E-05	6.13E-05	0.000122835	5.24E-05	0.000110272	4.91E-05	3.90E-05	7.52E-05	2.56E-05	7.78E-05	3.79E-05	7.83E-05	4.05E-05	7.58E-05	5.03E-05	8.82E-05	6.99E-05	5.23E-05
Plasticicumulans	1.78E-05	5.13E-05	5.99E-05	7.94E-05	3.04E-05	6.07E-05	6.30E-05	8.36E-05	9.89E-06	7.74E-05	5.56E-05	0.000170461	6.59E-05	7.83E-05	9.99E-05	0.000100156	6.59E-05	4.92E-05	8.74E-05	6.53E-05	3.14E-05	7.16E-05	0.000164433	0.000107768	6.35E-05	9.34E-05	4.52E-05	9.62E-05	4.27E-05	4.72E-05	5.71E-05	0.000101587	3.41E-05	5.37E-05	8.73E-05	0.000126025	4.42E-05	7.80E-05	9.40E-05	5.12E-05	5.66E-05	4.33E-05	0.000133062	5.85E-05	3.50E-05	6.71E-05	7.94E-05	9.90E-05	4.35E-05
Thiolapillus	2.96E-05	6.84E-05	2.50E-05	3.66E-05	1.74E-05	3.64E-05	2.63E-05	5.02E-05	9.89E-06	3.52E-05	3.85E-05	0.000154964	4.79E-05	9.40E-05	8.32E-05	8.01E-05	7.79E-05	4.92E-05	3.50E-05	2.90E-05	6.92E-05	0.000151109	6.58E-05	4.85E-05	8.89E-05	3.34E-05	6.32E-05	4.12E-05	6.09E-05	3.14E-05	6.52E-05	7.45E-05	5.45E-05	7.68E-05	6.11E-05	5.51E-05	2.94E-05	5.02E-05	8.46E-05	5.85E-05	9.91E-05	1.08E-05	6.26E-05	2.70E-05	6.41E-05	6.71E-05	5.29E-05	3.49E-05	9.58E-05
Thiohalorhabdus	1.18E-05	2.28E-05	6.99E-05	9.16E-05	8.69E-06	6.07E-05	2.10E-05	6.69E-05	0	3.52E-05	1.28E-05	0.000162712	4.79E-05	5.48E-05	6.66E-05	0.000100156	1.20E-05	3.69E-05	7.87E-05	5.81E-05	1.26E-05	3.18E-05	5.76E-05	3.77E-05	1.90E-05	6.67E-06	9.03E-05	4.81E-05	4.88E-05	4.72E-05	4.89E-05	4.74E-05	2.04E-05	4.61E-05	6.11E-05	7.88E-05	9.81E-06	4.46E-05	8.46E-05	4.02E-05	4.95E-05	5.41E-05	5.48E-05	4.50E-05	5.83E-06	4.19E-05	7.06E-05	3.49E-05	8.71E-06
Candidatus Nardonella	5.92E-06	1.14E-05	4.99E-06	0	0	6.07E-06	5.25E-06	5.58E-06	4.94E-06	0	4.28E-06	0	0	0	8.32E-06	0	0	0	0	0	0	0	0	0	6.35E-06	0	9.03E-06	0	0	0	0	0	6.81E-06	0	0	0	0	5.57E-06	0	0	0	5.41E-06	0	0	0	0	0	0	8.71E-06
Aeromonas	0.001912759	0.001418407	0.001003214	0.001569188	0.000782119	0.001152619	0.0010718	0.001293531	0.001171585	0.001462862	0.000765527	0.001921557	0.001754869	0.001715642	0.001648036	0.001655906	0.001802773	0.001406936	0.001730921	0.000776755	0.002125064	0.001876934	0.001627888	0.001239338	0.001726633	0.00108062	0.001616822	0.00135371	0.001474827	0.001399382	0.001605935	0.001259676	0.00171031	0.001404926	0.001536688	0.001535929	0.001260873	0.000763733	0.001240543	0.000843999	0.00192501	0.000832878	0.001299311	0.000863278	0.001119403	0.001669295	0.001428937	0.001210781	0.002273163
Oceanimonas	0.000408608	0.000324696	0.00017968	0.000225914	0.000182494	0.000139528	0.000173379	0.000161691	0.000286717	0.000218023	0.000188174	0.000371914	0.000329412	0.000446537	0.000216409	0.000280436	0.000395292	0.000178171	0.000262261	0.000373859	0.000282923	0.00023064	0.00014799	0.000210149	0.000253917	0.000180103	0.000234846	0.000171791	0.000298622	0.000314468	0.000195647	0.000155766	0.000279373	0.000222638	0.000253204	0.000299309	0.000313992	0.000150517	0.000234951	0.000171723	0.000375094	0.000135207	0.000187852	0.000112406	0.00026236	0.000226487	0.000229336	0.0002212	0.000539985
Zobellella	0.000373077	0.000187982	0.000174689	0.000238126	0.000121663	0.000224457	0.000162872	0.000156116	0.000187849	0.000168792	0.000162514	0.000286684	0.000317434	0.000556213	0.000349583	0.000233696	0.000323421	0.000239609	0.000445843	0.000145188	0.000276636	0.000238593	0.00024665	0.00020476	0.00033644	0.000213456	0.000505821	0.000240507	0.000329094	0.000338053	0.000211951	0.000284443	0.000361141	0.000268702	0.000506409	0.000401704	0.000323804	0.000144942	0.000328932	0.00013884	0.000417557	0.000156841	0.000297433	0.000170857	0.000448927	0.000243264	0.000326362	0.000215379	0.000966747
Oceanisphaera	0.000349389	0.000165196	0.000114796	0.000146539	0.000134698	0.000121328	0.000136602	0.000122662	0.000222453	0.000232089	8.55E-05	0.000271187	0.000269519	0.000274189	0.000141498	0.000140218	0.000395292	9.83E-05	0.000227293	9.44E-05	0.000251487	0.000214734	0.000156211	0.000107768	0.00027296	0.000146751	0.000135488	4.81E-05	0.00018283	0.000180819	0.000105975	0.000135449	0.000327071	0.000207284	0.00014843	0.000110272	0.000230588	0.000122643	0.000150369	8.40E-05	0.000368017	0.000102758	0.000148716	6.74E-05	0.000163246	0.000218099	0.000194053	0.000104779	0.000365796
Tolumonas	0.000142125	0.00014241	4.49E-05	5.50E-05	7.39E-05	9.10E-05	3.15E-05	3.90E-05	6.43E-05	0.000112528	3.85E-05	8.52E-05	0.000125776	7.83E-05	4.99E-05	7.34E-05	0.000131764	4.30E-05	8.74E-05	3.63E-05	0.000213764	7.95E-05	0.000115103	2.69E-05	0.000158698	6.00E-05	8.13E-05	1.37E-05	9.14E-05	5.50E-05	3.26E-05	3.39E-05	0.00010221	4.61E-05	7.86E-05	5.51E-05	0.000112841	3.34E-05	8.46E-05	2.92E-05	8.49E-05	5.95E-05	9.39E-05	2.25E-05	5.25E-05	0.000100661	0.000123488	3.49E-05	0.000191608
Succinivibrio	7.70E-05	5.13E-05	4.49E-05	2.44E-05	3.04E-05	2.43E-05	2.10E-05	2.23E-05	5.93E-05	3.52E-05	2.14E-05	3.87E-05	2.40E-05	3.13E-05	4.16E-05	6.68E-06	4.79E-05	3.07E-05	8.74E-06	1.45E-05	7.54E-05	3.98E-05	3.29E-05	0	1.27E-05	2.67E-05	4.52E-05	0	1.22E-05	7.86E-06	3.26E-05	2.03E-05	2.04E-05	3.07E-05	2.62E-05	1.58E-05	2.94E-05	2.79E-05	4.70E-05	1.83E-05	4.25E-05	2.16E-05	1.57E-05	1.35E-05	4.08E-05	1.68E-05	1.76E-05	3.49E-05	6.97E-05
Anaerobiospirillum	4.74E-05	1.71E-05	2.00E-05	1.83E-05	3.04E-05	1.82E-05	1.05E-05	1.12E-05	2.47E-05	2.11E-05	1.28E-05	1.55E-05	2.40E-05	1.57E-05	0	2.67E-05	1.20E-05	3.69E-05	3.50E-05	1.81E-05	4.40E-05	1.59E-05	1.64E-05	2.16E-05	1.90E-05	1.33E-05	9.03E-06	1.37E-05	2.44E-05	2.36E-05	0	2.71E-05	2.73E-05	7.68E-06	1.75E-05	1.58E-05	9.81E-06	2.79E-05	1.88E-05	1.83E-05	2.83E-05	0	0	0	1.17E-05	3.36E-05	1.76E-05	2.91E-05	8.71E-06
Succinimonas	2.37E-05	0	2.00E-05	1.83E-05	4.35E-06	2.43E-05	1.05E-05	1.12E-05	4.94E-06	2.11E-05	8.55E-06	7.75E-06	1.20E-05	1.57E-05	0	0	2.99E-05	0	4.37E-05	3.63E-06	0	3.98E-05	8.22E-06	5.39E-06	0	2.00E-05	3.61E-05	0	1.83E-05	1.57E-05	2.45E-05	1.35E-05	1.36E-05	0	3.49E-05	2.36E-05	1.96E-05	1.11E-05	9.40E-06	0	3.54E-05	0	1.57E-05	8.99E-06	0	1.68E-05	2.65E-05	5.82E-06	6.10E-05
Succinatimonas	1.78E-05	0	4.99E-06	1.83E-05	1.74E-05	6.07E-06	1.58E-05	0	1.48E-05	1.41E-05	8.55E-06	7.75E-06	1.20E-05	3.13E-05	1.66E-05	2.67E-05	2.40E-05	1.23E-05	0	0	6.29E-06	7.95E-06	8.22E-06	5.39E-06	6.35E-06	6.67E-06	0	0	1.83E-05	7.86E-06	1.63E-05	0	1.36E-05	1.54E-05	0	0	4.91E-06	1.67E-05	0	7.31E-06	1.42E-05	2.16E-05	7.83E-06	4.50E-06	0	0	8.82E-06	5.82E-06	3.48E-05
Ruminobacter	1.18E-05	3.99E-05	1.50E-05	1.22E-05	4.35E-06	1.21E-05	1.05E-05	1.67E-05	1.48E-05	1.41E-05	4.28E-06	0	1.80E-05	1.57E-05	0	6.68E-06	2.40E-05	1.23E-05	2.62E-05	1.45E-05	6.29E-06	3.98E-05	8.22E-06	5.39E-06	1.90E-05	1.33E-05	9.03E-06	0	0	7.86E-06	0	6.77E-06	2.04E-05	3.07E-05	6.11E-05	3.15E-05	4.91E-06	5.57E-06	1.88E-05	0	4.25E-05	1.62E-05	0	1.35E-05	4.08E-05	1.68E-05	1.76E-05	0	6.10E-05
Haemophilus	0.000971184	0.000404445	0.000234582	0.000201491	0.000330228	0.000412516	0.000283712	0.000211871	0.000598151	0.000400881	0.000183897	0.00034867	0.000503102	0.000517043	0.00034126	0.000287113	0.000784596	0.000393205	0.000271003	0.00011615	0.000660153	0.000508999	0.00034531	0.000123934	0.000571312	0.000366877	0.000289041	0.000137432	0.000426603	0.000361638	0.000326078	0.000237036	0.000606445	0.000475986	0.000454022	0.000189037	0.000343428	0.000323332	0.000319534	9.50E-05	0.000672338	0.00025419	0.000336569	0.000112406	0.000553871	0.000427809	0.000361645	0.000145527	0.000966747
Rodentibacter	0.000373077	0.000176589	0.000114796	0.000146539	0.000104283	0.000157727	9.98E-05	4.46E-05	0.00023234	0.000260221	5.56E-05	6.97E-05	0.000185669	0.000266355	0.000116528	0.000173603	0.00024556	0.00015974	0.000209809	4.36E-05	0.000226338	0.000143156	0.000189098	9.70E-05	0.000247569	0.000126739	0.00014452	0.000116818	0.000176736	0.000157234	0.000114127	0.000115132	0.000265745	0.000176575	0.000139699	9.45E-05	0.000142278	0.000117069	0.000122175	6.94E-05	0.000276012	0.000129799	0.000172198	6.74E-05	0.000116604	0.000167768	0.000158771	7.57E-05	0.000348377
Aggregatibacter	0.000302015	0.000176589	8.48E-05	4.27E-05	6.95E-05	0.000175926	9.46E-05	9.48E-05	0.000163132	0.000154726	9.41E-05	0.000147216	0.000257541	0.000313359	0.000158145	0.000133541	0.000239571	0.000153596	0.000166098	6.53E-05	0.000226338	0.000135203	0.000172655	8.62E-05	0.000228525	0.000126739	0.000162585	5.50E-05	0.000237679	0.000220128	0.000146735	0.000101587	0.000218048	0.000222638	0.000227011	7.88E-05	0.000210963	7.80E-05	0.000112777	4.38E-05	0.00028309	8.11E-05	0.00025047	6.74E-05	0.000174907	0.000310371	0.000185233	0.000116421	0.000635789
Pasteurella	0.000213187	0.000148107	0.000114796	6.11E-05	0.000178149	0.000145594	0.000110332	5.58E-05	0.000207623	0.000218023	4.70E-05	8.52E-05	0.000251551	0.00015668	0.000141498	0.000133541	0.000317432	0.000178171	0.000166098	5.08E-05	0.000471538	0.00023064	0.000180876	7.54E-05	0.000228525	0.000186774	0.000171618	0.000123689	0.000176736	0.000235851	0.000154887	8.13E-05	0.000265745	0.000122835	0.000174624	8.66E-05	0.000132465	0.000117069	0.000150369	4.38E-05	0.000254781	6.49E-05	0.000148716	8.99E-05	0.000134095	0.000243264	0.000273439	6.99E-05	0.000226445
Gallibacterium	0.000171734	0.000113928	4.99E-05	3.66E-05	9.56E-05	9.10E-05	3.68E-05	5.58E-05	9.89E-05	8.44E-05	3.85E-05	6.97E-05	5.99E-05	8.62E-05	5.83E-05	4.67E-05	0.000113796	9.83E-05	7.87E-05	3.63E-05	0.000207477	0.000151109	4.93E-05	3.23E-05	7.62E-05	0.000120069	3.61E-05	2.75E-05	6.70E-05	0.000102202	7.34E-05	3.39E-05	8.18E-05	4.61E-05	8.73E-05	4.73E-05	0.000112841	5.57E-05	6.58E-05	2.19E-05	0.000113236	6.49E-05	7.04E-05	2.25E-05	9.33E-05	0.000134215	6.17E-05	2.33E-05	0.000252574
Actinobacillus	0.00015989	0.000108232	6.49E-05	6.11E-05	8.69E-05	8.49E-05	0.000105078	7.81E-05	0.000118642	0.00014066	4.70E-05	0.000123971	0.000131765	0.000219352	0.000158145	0.000120187	0.000125775	0.00012902	8.74E-05	4.72E-05	0.000132031	0.000111344	0.000131546	3.77E-05	8.25E-05	6.67E-05	0.00010839	4.81E-05	0.000115792	0.000188681	7.34E-05	7.45E-05	0.000122652	0.000130512	0.000122237	0.000118148	8.34E-05	5.57E-05	0.000122175	2.19E-05	0.000155699	9.19E-05	0.000101753	3.15E-05	0.000151586	0.000142603	0.000105847	4.07E-05	0.000235155
Mannheimia	0.000112515	9.11E-05	5.49E-05	4.88E-05	5.65E-05	5.46E-05	9.46E-05	3.35E-05	0.000118642	0.000105495	5.13E-05	8.52E-05	8.98E-05	5.48E-05	9.99E-05	3.34E-05	0.000137753	0.000135164	0.000183582	3.27E-05	6.29E-05	7.95E-05	7.40E-05	2.16E-05	8.89E-05	8.00E-05	4.52E-05	4.12E-05	9.75E-05	9.43E-05	5.71E-05	5.42E-05	0.000122652	0.000145867	7.86E-05	6.30E-05	0.000103029	9.48E-05	1.88E-05	1.83E-05	0.000169854	3.79E-05	7.04E-05	2.25E-05	6.41E-05	8.39E-05	6.17E-05	4.07E-05	0.000200317
Avibacterium	0.000100672	7.41E-05	3.99E-05	2.44E-05	4.35E-05	4.85E-05	4.20E-05	2.23E-05	9.39E-05	9.85E-05	3.42E-05	7.75E-06	5.39E-05	0.000109676	7.49E-05	4.01E-05	9.58E-05	6.14E-05	2.62E-05	1.45E-05	0.000106882	8.75E-05	4.93E-05	2.69E-05	8.25E-05	6.00E-05	6.32E-05	2.06E-05	8.53E-05	0.000102202	4.08E-05	3.39E-05	9.54E-05	5.37E-05	4.37E-05	6.30E-05	4.91E-05	6.13E-05	7.52E-05	2.19E-05	6.37E-05	4.33E-05	1.57E-05	1.35E-05	3.50E-05	9.23E-05	3.53E-05	0	0.00014806
Glaesserella	6.51E-05	3.42E-05	1.50E-05	6.11E-06	4.35E-05	2.43E-05	2.63E-05	2.79E-05	2.97E-05	4.22E-05	2.57E-05	3.87E-05	2.99E-05	5.48E-05	4.99E-05	2.67E-05	7.19E-05	6.76E-05	4.37E-05	1.09E-05	9.43E-05	2.39E-05	1.64E-05	1.08E-05	6.98E-05	3.34E-05	1.81E-05	0	5.48E-05	1.57E-05	6.52E-05	1.35E-05	4.09E-05	3.84E-05	3.49E-05	7.88E-06	2.45E-05	1.11E-05	3.76E-05	1.10E-05	6.37E-05	3.79E-05	3.91E-05	4.50E-06	2.33E-05	4.19E-05	3.53E-05	1.16E-05	5.23E-05
Necropsobacter	6.51E-05	6.27E-05	3.99E-05	2.44E-05	1.30E-05	4.25E-05	2.63E-05	1.12E-05	3.46E-05	4.22E-05	1.71E-05	7.75E-05	1.20E-05	2.35E-05	1.66E-05	2.67E-05	2.99E-05	3.07E-05	1.75E-05	7.26E-06	6.29E-05	2.39E-05	4.11E-05	5.39E-06	3.81E-05	2.67E-05	1.81E-05	2.75E-05	1.22E-05	3.14E-05	4.08E-05	2.71E-05	5.45E-05	3.07E-05	4.37E-05	2.36E-05	3.43E-05	5.57E-06	9.40E-06	1.10E-05	5.66E-05	2.16E-05	5.48E-05	4.50E-06	4.08E-05	4.19E-05	2.65E-05	1.75E-05	3.48E-05
Conservatibacter	4.15E-05	0	0	6.11E-06	1.30E-05	1.21E-05	1.05E-05	5.58E-06	2.47E-05	1.41E-05	8.55E-06	7.75E-06	1.80E-05	7.83E-06	2.50E-05	6.68E-06	2.40E-05	1.23E-05	1.75E-05	3.63E-06	1.26E-05	1.59E-05	1.64E-05	1.08E-05	1.27E-05	1.33E-05	0	1.37E-05	6.09E-06	3.14E-05	1.63E-05	2.03E-05	2.73E-05	2.30E-05	0	0	4.91E-06	1.11E-05	1.88E-05	0	2.83E-05	1.62E-05	3.13E-05	4.50E-06	5.83E-06	0	2.65E-05	3.49E-05	8.71E-06
Bibersteinia	3.55E-05	2.85E-05	1.50E-05	2.44E-05	1.74E-05	3.03E-05	1.58E-05	1.12E-05	5.44E-05	1.41E-05	1.28E-05	7.75E-06	5.99E-06	2.35E-05	3.33E-05	1.34E-05	3.59E-05	2.46E-05	1.75E-05	7.26E-06	6.29E-06	2.39E-05	8.22E-06	1.08E-05	7.62E-05	0	1.81E-05	6.87E-06	3.05E-05	1.57E-05	1.63E-05	6.77E-06	2.04E-05	3.84E-05	1.75E-05	2.36E-05	2.94E-05	1.11E-05	9.40E-06	1.10E-05	2.83E-05	1.08E-05	7.83E-06	4.50E-06	1.75E-05	3.36E-05	3.53E-05	0	3.48E-05
Chelonobacter	2.96E-05	1.14E-05	2.00E-05	6.11E-06	1.30E-05	6.07E-06	1.58E-05	1.67E-05	2.47E-05	2.81E-05	1.28E-05	7.75E-06	5.39E-05	3.92E-05	8.32E-06	6.68E-06	1.20E-05	1.84E-05	8.74E-06	1.81E-05	1.26E-05	2.39E-05	2.47E-05	2.69E-05	1.90E-05	5.34E-05	0	6.87E-06	2.44E-05	0	1.63E-05	0	2.73E-05	3.84E-05	1.75E-05	2.36E-05	2.45E-05	2.23E-05	2.82E-05	2.19E-05	7.08E-06	2.70E-05	3.13E-05	4.50E-06	2.33E-05	1.68E-05	2.65E-05	1.16E-05	6.10E-05
Frederiksenia	2.96E-05	1.14E-05	9.98E-06	1.22E-05	4.35E-06	6.07E-06	0	1.12E-05	4.94E-06	2.81E-05	4.28E-06	1.55E-05	4.79E-05	1.57E-05	8.32E-06	6.68E-06	4.79E-05	3.07E-05	2.62E-05	1.09E-05	1.89E-05	1.59E-05	2.47E-05	1.08E-05	1.90E-05	3.34E-05	1.81E-05	0	6.09E-06	1.57E-05	8.15E-06	2.03E-05	4.09E-05	0	1.75E-05	0	1.47E-05	2.23E-05	1.88E-05	0	3.54E-05	2.16E-05	7.83E-06	4.50E-06	1.17E-05	1.68E-05	6.17E-05	5.82E-06	3.48E-05
Basfia	1.78E-05	2.28E-05	9.98E-06	6.11E-06	0	3.03E-05	1.05E-05	3.35E-05	4.94E-06	4.22E-05	0	1.55E-05	5.99E-06	2.35E-05	8.32E-06	2.00E-05	2.40E-05	3.07E-05	0	7.26E-06	0	2.39E-05	2.47E-05	1.62E-05	1.27E-05	2.67E-05	1.81E-05	6.87E-06	1.83E-05	1.57E-05	8.15E-06	1.35E-05	1.36E-05	7.68E-06	5.24E-05	1.58E-05	1.96E-05	2.23E-05	9.40E-06	1.10E-05	3.54E-05	1.62E-05	1.57E-05	8.99E-06	0	8.39E-06	2.65E-05	1.16E-05	2.61E-05
Vespertiliibacter	1.78E-05	1.71E-05	9.98E-06	6.11E-06	0	0	5.25E-06	2.23E-05	9.89E-06	0	4.28E-06	0	1.20E-05	1.57E-05	0	0	5.99E-06	1.23E-05	8.74E-06	0	1.89E-05	0	2.47E-05	0	1.27E-05	6.67E-06	0	0	1.83E-05	0	0	0	2.73E-05	0	8.73E-06	7.88E-06	9.81E-06	5.57E-06	9.40E-06	3.65E-06	2.12E-05	1.08E-05	7.83E-06	0	5.83E-06	1.68E-05	0	1.16E-05	3.48E-05
Muribacter	1.78E-05	1.14E-05	9.98E-06	1.22E-05	4.35E-06	1.21E-05	1.05E-05	5.58E-06	2.47E-05	2.11E-05	4.28E-06	1.55E-05	1.80E-05	2.35E-05	8.32E-06	1.34E-05	2.99E-05	1.23E-05	1.75E-05	0	1.26E-05	1.59E-05	0	5.39E-06	1.27E-05	2.00E-05	2.71E-05	6.87E-06	6.09E-06	1.57E-05	8.15E-06	2.71E-05	2.73E-05	0	8.73E-06	2.36E-05	9.81E-06	5.57E-06	1.88E-05	3.65E-06	4.95E-05	1.08E-05	1.57E-05	4.50E-06	5.83E-06	2.52E-05	1.76E-05	1.16E-05	8.71E-06
Histophilus	1.18E-05	0	0	0	4.35E-06	1.82E-05	0	1.12E-05	0	7.03E-06	1.28E-05	2.32E-05	2.40E-05	7.83E-06	8.32E-06	0	5.99E-06	0	2.62E-05	3.63E-06	0	2.39E-05	8.22E-06	1.08E-05	3.81E-05	6.67E-06	9.03E-06	1.37E-05	1.83E-05	1.57E-05	8.15E-06	0	6.81E-06	3.84E-05	1.75E-05	2.36E-05	4.91E-06	0	2.82E-05	0	2.83E-05	1.62E-05	1.57E-05	0	1.17E-05	8.39E-06	3.53E-05	5.82E-06	3.48E-05
Phocoenobacter	1.18E-05	1.14E-05	9.98E-06	6.11E-06	8.69E-06	2.43E-05	0	1.12E-05	9.89E-06	2.11E-05	0	0	5.99E-06	1.57E-05	1.66E-05	2.00E-05	1.20E-05	2.46E-05	1.75E-05	0	6.29E-06	0	1.64E-05	1.62E-05	6.35E-06	1.33E-05	1.81E-05	0	1.22E-05	7.86E-06	8.15E-06	6.77E-06	2.04E-05	0	8.73E-06	1.58E-05	1.96E-05	1.11E-05	2.82E-05	0	0	1.62E-05	2.35E-05	8.99E-06	1.17E-05	0	0	1.16E-05	5.23E-05
Otariodibacter	5.92E-06	1.71E-05	4.99E-06	1.22E-05	8.69E-06	1.82E-05	0	0	4.94E-06	7.03E-06	0	7.75E-06	0	4.70E-05	0	6.68E-06	2.40E-05	0	3.50E-05	0	6.29E-06	1.59E-05	1.64E-05	0	0	2.67E-05	1.81E-05	0	6.09E-06	0	0	1.35E-05	2.04E-05	2.30E-05	0	1.58E-05	4.91E-06	5.57E-06	0	0	2.12E-05	5.41E-06	7.83E-06	1.35E-05	0	8.39E-06	8.82E-06	5.82E-06	5.23E-05
Legionella	0.001930525	0.001156372	0.000778614	0.000708272	0.000769084	0.001091955	0.000814358	0.000618888	0.001369321	0.001287037	0.000624396	0.001185477	0.001215831	0.002240519	0.001223542	0.000981525	0.00157518	0.001597395	0.001888277	0.000370229	0.001395752	0.001709918	0.001521006	0.000835206	0.00137115	0.001447497	0.00160779	0.000824595	0.001352941	0.001611648	0.001393984	0.001056503	0.001539961	0.001504729	0.001606538	0.001149978	0.000902726	0.000925399	0.001531883	0.000409212	0.002094863	0.000876145	0.00163588	0.000422647	0.001405084	0.001719626	0.001843505	0.000762559	0.002691216
Fluoribacter	0.000142125	3.42E-05	2.50E-05	6.11E-05	2.61E-05	2.43E-05	1.05E-05	3.35E-05	3.95E-05	4.22E-05	1.28E-05	3.87E-05	8.39E-05	7.05E-05	2.50E-05	3.34E-05	8.98E-05	6.76E-05	3.50E-05	1.45E-05	0.000106882	3.98E-05	4.93E-05	4.31E-05	5.71E-05	5.34E-05	4.52E-05	2.06E-05	4.88E-05	3.93E-05	8.15E-05	2.03E-05	0.000115838	5.37E-05	0.000104774	5.51E-05	3.92E-05	5.57E-06	6.58E-05	7.31E-06	7.78E-05	0	4.70E-05	2.70E-05	2.33E-05	6.71E-05	3.53E-05	1.75E-05	6.97E-05
Tatlockia	0.000100672	3.42E-05	3.99E-05	6.11E-06	3.91E-05	3.03E-05	3.15E-05	2.23E-05	3.95E-05	2.81E-05	2.57E-05	8.52E-05	4.19E-05	6.27E-05	4.16E-05	2.00E-05	4.79E-05	6.76E-05	4.37E-05	2.18E-05	3.77E-05	5.57E-05	4.93E-05	2.16E-05	5.71E-05	0.000113398	6.32E-05	6.87E-06	8.53E-05	3.93E-05	4.89E-05	2.03E-05	3.41E-05	5.37E-05	0.000113505	6.30E-05	4.91E-05	5.02E-05	7.52E-05	1.83E-05	6.37E-05	2.70E-05	1.57E-05	2.25E-05	6.41E-05	5.87E-05	7.94E-05	1.75E-05	0.000130642
Candidatus Berkiella	0.000201343	3.99E-05	6.49E-05	6.11E-06	6.08E-05	3.64E-05	5.78E-05	4.46E-05	0.000113698	7.74E-05	5.13E-05	6.97E-05	7.19E-05	0.000109676	4.16E-05	7.34E-05	0.000173689	7.99E-05	7.87E-05	1.09E-05	0.00020119	0.000111344	6.58E-05	1.62E-05	9.52E-05	7.34E-05	9.03E-05	5.50E-05	0.000121887	8.65E-05	9.78E-05	8.13E-05	0.000224862	9.21E-05	9.60E-05	6.30E-05	4.42E-05	2.23E-05	0.000103379	1.46E-05	0.000162777	5.41E-05	3.91E-05	1.80E-05	2.92E-05	0.000100661	8.82E-05	1.16E-05	0.000165479
Rickettsiella	0.000165812	2.85E-05	9.98E-06	1.83E-05	2.61E-05	6.07E-05	4.20E-05	2.79E-05	8.40E-05	2.81E-05	2.57E-05	5.42E-05	4.79E-05	6.27E-05	6.66E-05	2.67E-05	0.000107807	7.37E-05	0.000122388	7.26E-06	0.000138318	5.57E-05	9.87E-05	3.77E-05	3.17E-05	2.00E-05	7.23E-05	6.18E-05	6.09E-05	9.43E-05	8.15E-05	2.71E-05	0.000156722	9.98E-05	9.60E-05	4.73E-05	4.42E-05	6.13E-05	4.70E-05	2.19E-05	0.000113236	2.16E-05	9.39E-05	3.60E-05	7.58E-05	7.55E-05	7.94E-05	2.91E-05	0.000139351
Coxiella	5.33E-05	2.85E-05	9.98E-06	1.83E-05	1.30E-05	3.03E-05	4.73E-05	2.79E-05	4.94E-05	4.92E-05	2.14E-05	6.20E-05	3.59E-05	7.83E-05	8.32E-05	4.01E-05	3.59E-05	4.92E-05	6.99E-05	1.09E-05	9.43E-05	7.95E-05	6.58E-05	2.69E-05	4.44E-05	5.34E-05	9.03E-05	2.06E-05	5.48E-05	0.000117925	4.08E-05	5.42E-05	9.54E-05	6.14E-05	7.86E-05	5.51E-05	3.92E-05	2.23E-05	3.76E-05	1.46E-05	7.08E-05	6.49E-05	8.61E-05	8.99E-06	4.08E-05	4.19E-05	0.000105847	1.75E-05	0.000104513
Aquicella	3.55E-05	5.13E-05	9.98E-06	1.83E-05	1.74E-05	1.21E-05	3.68E-05	5.58E-06	9.89E-06	1.41E-05	1.71E-05	3.87E-05	5.39E-05	4.70E-05	3.33E-05	1.34E-05	5.99E-05	4.30E-05	1.75E-05	0	1.89E-05	2.39E-05	1.64E-05	2.16E-05	2.54E-05	3.34E-05	6.32E-05	4.12E-05	3.05E-05	5.50E-05	8.15E-06	4.74E-05	2.73E-05	6.14E-05	6.11E-05	7.09E-05	1.47E-05	3.34E-05	4.70E-05	1.46E-05	4.95E-05	3.79E-05	7.83E-06	1.35E-05	5.83E-06	5.87E-05	6.17E-05	4.07E-05	5.23E-05
Diplorickettsia	2.96E-05	5.70E-06	9.98E-06	1.22E-05	8.69E-06	0	1.05E-05	5.58E-06	1.98E-05	0	0	0	2.99E-05	2.35E-05	8.32E-06	3.34E-05	1.80E-05	6.14E-06	0	0	3.14E-05	3.18E-05	0	0	1.27E-05	6.67E-06	1.81E-05	0	6.09E-06	7.86E-06	1.63E-05	1.35E-05	1.36E-05	1.54E-05	8.73E-06	1.58E-05	0	1.67E-05	1.88E-05	3.65E-06	1.42E-05	0	7.83E-06	0	5.83E-06	0	3.53E-05	1.75E-05	4.35E-05
Methylobacter	0.000728388	0.000324696	0.000274511	0.000317501	0.000217255	0.000279055	0.000236426	0.000273203	0.000588264	0.000407914	0.000162514	0.000503634	0.000622889	0.000470039	0.0003912	0.000407299	0.000802563	0.000282616	0.000568231	0.000156077	0.000798471	0.00046128	0.000468634	0.000253256	0.000679227	0.00041357	0.000469691	0.000219892	0.000469263	0.000408808	0.000432053	0.000318305	0.000497421	0.000314765	0.000419097	0.000425334	0.000397396	0.000245287	0.000498097	0.000120571	0.000799728	0.000265007	0.000438322	0.000175353	0.000431437	0.00047814	0.000582159	0.000256127	0.0009232
Methylomonas	0.000704701	0.000552552	0.000374334	0.000427405	0.000238981	0.000376118	0.000457091	0.000334534	0.000435019	0.000527474	0.000243771	0.000906541	0.000736686	0.000752062	0.000541022	0.000587579	0.000784596	0.000700396	0.000804266	0.000221412	0.000767035	0.000890748	0.000690619	0.000528066	0.001015667	0.000486946	0.000695505	0.000453527	0.000743508	0.000739	0.000480965	0.000521479	0.000899446	0.000637207	0.000812	0.000590742	0.0004808	0.000312183	0.000545087	0.000237489	0.00082096	0.000394806	0.000680964	0.000274271	0.000740438	0.000780123	0.000714468	0.000390011	0.001123517
Methylomicrobium	0.00022503	9.68E-05	9.98E-05	0.000177068	6.95E-05	9.71E-05	0.000115586	0.00015054	0.000182906	0.000161759	6.42E-05	0.000247943	0.000257541	0.000282023	0.000258026	0.000206988	0.000299464	0.000178171	0.000305971	0.000105261	0.000326933	0.000286312	0.000180876	0.000167041	0.000222177	0.000200115	0.000216781	0.000158047	0.000213301	0.000290883	0.000154887	0.000209946	0.000224862	0.000253347	0.000183355	0.000236297	0.000156996	0.000144942	0.000253747	4.75E-05	0.000304321	0.000102758	0.000258297	0.00010791	0.000180737	0.000243264	0.00014995	0.000151348	0.000287411
Methylovulum	0.000171734	8.54E-05	3.49E-05	3.05E-05	4.35E-05	8.49E-05	4.73E-05	5.58E-05	0.000113698	0.000147693	5.56E-05	0.000154964	0.000137754	0.000125344	0.000133175	0.000126864	0.000155721	0.000104445	0.000183582	5.08E-05	0.00020119	8.75E-05	9.87E-05	9.16E-05	0.000165046	9.34E-05	0.00014452	0.000103074	0.000103604	9.43E-05	9.78E-05	0.000108359	0.000177164	9.21E-05	0.000113505	0.000118148	9.81E-05	9.48E-05	0.000216155	6.58E-05	0.000198163	6.49E-05	0.000172198	4.95E-05	9.91E-05	0.000134215	0.000158771	0.000122242	0.000174189
Methylococcus	0.000130281	3.99E-05	3.99E-05	5.50E-05	3.48E-05	5.46E-05	7.36E-05	5.02E-05	9.39E-05	6.33E-05	5.56E-05	0.000123971	3.59E-05	0.000101842	9.99E-05	0.000106833	0.000131764	3.69E-05	0.000104904	5.08E-05	0.000113169	6.36E-05	7.40E-05	9.16E-05	0.000126958	4.67E-05	9.94E-05	4.12E-05	4.88E-05	0.000102202	7.34E-05	0.000101587	8.18E-05	6.14E-05	4.37E-05	6.30E-05	5.89E-05	3.90E-05	6.58E-05	4.02E-05	9.20E-05	3.79E-05	5.48E-05	4.50E-05	3.50E-05	4.19E-05	9.70E-05	8.73E-05	8.71E-05
Methylogaea	0.000112515	7.41E-05	6.99E-05	4.88E-05	4.35E-05	6.07E-05	6.83E-05	3.90E-05	0.000108755	3.52E-05	3.42E-05	0.000139468	8.39E-05	9.40E-05	7.49E-05	6.68E-05	7.79E-05	7.37E-05	8.74E-05	5.08E-05	6.92E-05	4.77E-05	9.87E-05	9.16E-05	6.98E-05	4.00E-05	9.03E-05	0.000109946	8.53E-05	9.43E-05	6.52E-05	0.000108359	0.00010221	6.91E-05	0.000122237	7.88E-05	6.87E-05	2.23E-05	9.40E-05	4.38E-05	0.000113236	3.79E-05	8.61E-05	3.60E-05	4.66E-05	6.71E-05	4.41E-05	8.15E-05	0.000121932
Methylocaldum	8.29E-05	0.000131018	0.00013476	0.000189279	5.65E-05	9.10E-05	9.46E-05	0.00015054	7.42E-05	0.00014066	8.98E-05	0.000294432	0.000137754	0.000258521	0.000282996	0.000173603	0.000191657	0.00020889	0.000218551	0.00011978	0.000194902	0.00023064	0.000106882	0.000167041	0.000126958	0.000160092	0.000198716	0.000116818	0.000134075	0.000188681	0.000252711	0.000189629	0.00010221	0.000168898	0.00014843	0.000322939	9.32E-05	0.000128218	0.000244349	8.40E-05	0.000155699	9.19E-05	0.000187852	0.00010791	7.58E-05	0.00020971	0.000158771	0.000157169	0.000174189
Methyloprofundus	7.11E-05	3.42E-05	1.50E-05	3.05E-05	3.48E-05	6.67E-05	4.20E-05	2.23E-05	6.92E-05	9.85E-05	2.57E-05	3.87E-05	5.99E-05	0.000101842	4.16E-05	4.67E-05	7.19E-05	7.99E-05	4.37E-05	2.18E-05	5.66E-05	8.75E-05	8.22E-05	2.69E-05	6.98E-05	6.00E-05	9.03E-05	2.75E-05	7.92E-05	3.14E-05	6.52E-05	5.42E-05	0.000115838	9.98E-05	9.60E-05	2.36E-05	2.94E-05	3.90E-05	0.000103379	1.83E-05	0.000134468	6.49E-05	2.35E-05	3.15E-05	7.00E-05	8.39E-05	5.29E-05	1.75E-05	0.000139351
Methylosarcina	5.92E-05	0.000113928	7.49E-05	0.00011601	5.21E-05	4.85E-05	9.98E-05	7.81E-05	5.93E-05	5.63E-05	5.56E-05	0.000201454	7.79E-05	9.40E-05	0.000133175	0.00011351	0.000119786	0.000116733	0.00017484	6.53E-05	8.17E-05	8.75E-05	0.000164433	0.000145487	8.89E-05	8.00E-05	0.000225813	6.87E-05	0.000115792	0.000110064	0.000130431	0.000101587	0.000190792	9.21E-05	0.000165893	0.000165408	6.38E-05	6.13E-05	0.000159767	6.21E-05	0.000106159	6.49E-05	0.000172198	5.40E-05	9.33E-05	0.00015938	0.00014995	8.15E-05	0.00015677
Methyloglobulus	4.74E-05	2.28E-05	2.99E-05	3.66E-05	1.74E-05	4.25E-05	4.20E-05	2.79E-05	2.97E-05	2.11E-05	8.55E-06	3.10E-05	5.99E-05	5.48E-05	3.33E-05	2.00E-05	5.39E-05	5.53E-05	6.99E-05	3.99E-05	9.43E-05	3.98E-05	3.29E-05	5.39E-05	5.08E-05	4.67E-05	3.61E-05	7.56E-05	7.31E-05	3.93E-05	7.34E-05	4.06E-05	6.81E-05	4.61E-05	6.11E-05	7.88E-05	6.87E-05	7.25E-05	6.58E-05	4.02E-05	6.37E-05	2.70E-05	3.13E-05	3.15E-05	8.75E-05	4.19E-05	8.82E-05	3.49E-05	7.84E-05
Methylomarinum	4.15E-05	0.000102535	7.49E-05	9.77E-05	3.04E-05	7.89E-05	4.73E-05	8.36E-05	3.95E-05	6.33E-05	3.85E-05	7.75E-05	8.98E-05	8.62E-05	8.32E-05	8.68E-05	7.79E-05	7.37E-05	0.000148614	9.44E-05	5.03E-05	8.75E-05	0.000106882	0.000113157	0.000114262	5.34E-05	9.94E-05	6.18E-05	2.44E-05	9.43E-05	6.52E-05	5.42E-05	6.13E-05	0.000107481	8.73E-05	9.45E-05	7.85E-05	3.34E-05	8.46E-05	3.29E-05	0.000120313	4.33E-05	7.04E-05	4.50E-05	6.41E-05	0.000117438	9.70E-05	6.99E-05	6.97E-05
Methylocucumis	4.15E-05	1.71E-05	2.50E-05	0	1.30E-05	6.67E-05	3.68E-05	3.35E-05	5.44E-05	5.63E-05	8.55E-06	7.75E-05	7.79E-05	3.92E-05	4.16E-05	5.34E-05	4.19E-05	4.92E-05	2.62E-05	3.63E-06	0.000138318	7.16E-05	4.93E-05	1.08E-05	0.000107915	5.34E-05	7.23E-05	2.75E-05	6.70E-05	5.50E-05	5.71E-05	6.77E-06	5.45E-05	6.14E-05	2.62E-05	1.58E-05	2.45E-05	3.34E-05	1.88E-05	1.83E-05	7.08E-05	5.95E-05	1.57E-05	4.50E-06	4.08E-05	0.000100661	6.17E-05	5.24E-05	6.10E-05
Methylomagnum	3.55E-05	5.70E-05	4.49E-05	7.94E-05	2.17E-05	6.67E-05	3.15E-05	5.02E-05	3.46E-05	2.11E-05	3.42E-05	0.000170461	5.39E-05	0.000148846	4.16E-05	0.000106833	4.19E-05	3.69E-05	7.87E-05	3.63E-05	4.40E-05	3.18E-05	8.22E-05	3.77E-05	5.08E-05	2.67E-05	0.000135488	0.000103074	5.48E-05	7.08E-05	0.000114127	4.06E-05	4.09E-05	6.14E-05	7.86E-05	5.51E-05	4.42E-05	3.34E-05	0.000140971	3.29E-05	5.66E-05	2.16E-05	5.48E-05	4.05E-05	2.92E-05	9.23E-05	4.41E-05	8.15E-05	7.84E-05
Methyloterricola	2.96E-05	6.27E-05	5.49E-05	7.94E-05	3.48E-05	4.25E-05	5.78E-05	8.92E-05	1.48E-05	3.52E-05	3.42E-05	0.000108475	2.99E-05	3.13E-05	0.000108204	7.34E-05	4.19E-05	7.37E-05	6.99E-05	3.63E-05	5.66E-05	3.18E-05	9.04E-05	4.85E-05	6.35E-05	5.34E-05	7.23E-05	2.06E-05	2.44E-05	7.08E-05	2.45E-05	7.45E-05	2.73E-05	7.68E-05	8.73E-05	2.36E-05	2.45E-05	7.80E-05	5.64E-05	2.19E-05	7.08E-06	1.08E-05	3.13E-05	4.50E-05	2.33E-05	7.55E-05	6.17E-05	7.57E-05	2.61E-05
Crenothrix	0.000106593	7.97E-05	4.99E-05	6.72E-05	6.08E-05	6.07E-05	6.30E-05	4.46E-05	0.000118642	6.33E-05	2.57E-05	0.000123971	0.000167701	0.000133178	0.000141498	8.01E-05	0.000191657	0.000122877	0.000192325	7.26E-06	0.000188615	9.54E-05	0.000115103	7.00E-05	0.00015235	0.000113398	0.00010839	6.87E-05	0.00014017	0.000125787	0.000114127	9.48E-05	0.00017035	0.00019193	8.73E-05	5.51E-05	0.000103029	4.46E-05	8.46E-05	4.75E-05	0.000162777	5.95E-05	7.04E-05	3.15E-05	9.33E-05	0.000109049	0.00014995	6.40E-05	0.000217736
Methylohalobius	4.15E-05	5.13E-05	5.99E-05	7.33E-05	1.74E-05	1.21E-05	4.20E-05	4.46E-05	3.46E-05	5.63E-05	3.42E-05	0.00013172	6.59E-05	6.27E-05	7.49E-05	4.67E-05	7.19E-05	4.92E-05	0.000157356	5.08E-05	0.000113169	9.54E-05	6.58E-05	5.39E-05	3.17E-05	3.34E-05	0.000117423	3.44E-05	4.27E-05	7.08E-05	0.000138583	5.42E-05	7.50E-05	3.07E-05	6.11E-05	3.15E-05	3.92E-05	1.67E-05	3.76E-05	4.02E-05	9.91E-05	2.16E-05	9.39E-05	3.60E-05	7.00E-05	4.19E-05	3.53E-05	6.99E-05	0.000139351
Solimonas	0.00022503	0.000267732	0.000384316	0.00050678	0.000139043	0.000357918	0.00026795	0.00054083	0.000133472	0.000365716	0.000256601	0.001968046	0.000329412	0.000462205	0.000624256	0.000567548	0.000275507	0.000362486	0.000830492	0.000254079	0.0002452	0.000405609	0.000476856	0.000673553	0.000260265	0.000400229	0.000487756	0.000522243	0.000280339	0.000479564	0.000578789	0.001090365	0.000327071	0.000391537	0.000419097	0.00070889	0.000201151	0.000278735	0.000742446	0.000208259	0.000424634	0.00022174	0.000508766	0.000301248	0.000180737	0.000301983	0.000405748	0.000454043	0.00031354
Steroidobacter	0.000118437	0.000250642	0.000289485	0.000702166	9.99E-05	0.000206258	0.00024168	0.000473923	7.91E-05	0.00028132	0.000213834	0.00116998	0.000221605	0.000376031	0.00063258	0.000580902	0.000281496	0.000380917	0.00073433	0.000275857	0.000251487	0.000548764	0.000583738	0.000447239	0.000215829	0.000306843	0.000505821	0.000357324	0.000322999	0.000393085	0.000497269	0.000446982	0.000156722	0.000337796	0.00036671	0.000551359	0.000215869	0.000334482	0.000780039	0.000204606	0.000297244	0.000205515	0.000407013	0.000242797	0.000157416	0.000343925	0.000485133	0.000500611	0.000191608
Hydrocarboniphaga	0.000100672	0.000119625	7.49E-05	0.000177068	4.78E-05	7.89E-05	6.83E-05	0.000206296	5.44E-05	4.92E-05	5.56E-05	0.000488137	6.59E-05	0.000164514	0.000199762	0.000206988	9.58E-05	0.000141308	0.000262261	7.26E-05	8.17E-05	0.000198828	0.000156211	0.000183206	6.98E-05	0.000146751	0.000216781	0.000137432	9.14E-05	0.000172957	0.000154887	0.00038603	8.18E-05	0.000115158	0.000139699	0.000283556	9.81E-05	0.000111494	0.000187961	5.48E-05	9.20E-05	9.19E-05	0.000140889	0.000116902	7.00E-05	0.000109049	0.000158771	0.000168811	8.71E-05
Nevskia	8.29E-05	0.000108232	0.000129769	0.000164856	4.35E-05	9.10E-05	9.98E-05	0.00015054	7.91E-05	0.000126594	6.84E-05	0.000573368	8.98E-05	0.000101842	0.000233056	0.000146895	0.000119786	0.000141308	0.000209809	0.000108891	0.000100595	0.00010339	0.000238428	0.000220925	0.000126958	0.000126739	0.000270976	0.000185534	9.14E-05	0.000180819	0.000187495	0.000270898	0.000109024	0.000168898	0.000130968	0.00025205	0.000107935	0.000128218	0.000197359	8.77E-05	0.000106159	9.19E-05	0.000226988	8.09E-05	6.41E-05	0.000134215	0.000185233	0.000168811	5.23E-05
Polycyclovorans	7.70E-05	7.41E-05	8.48E-05	0.00011601	1.30E-05	3.03E-05	3.68E-05	8.36E-05	8.40E-05	4.92E-05	2.99E-05	0.000340921	5.39E-05	0.000109676	9.16E-05	0.000133541	0.000101818	4.30E-05	0.000122388	2.54E-05	0.000163466	0.00012725	0.00014799	7.54E-05	4.44E-05	8.00E-05	9.94E-05	3.44E-05	8.53E-05	7.08E-05	5.71E-05	0.000121904	8.18E-05	6.91E-05	4.37E-05	7.09E-05	4.91E-05	3.34E-05	4.70E-05	1.83E-05	9.91E-05	2.70E-05	6.26E-05	4.05E-05	2.33E-05	6.71E-05	7.94E-05	6.99E-05	6.97E-05
Fontimonas	5.33E-05	0	2.50E-05	9.77E-05	3.04E-05	4.85E-05	3.15E-05	8.92E-05	3.46E-05	2.11E-05	2.57E-05	0.000201454	4.79E-05	2.35E-05	0.000116528	0.000100156	1.80E-05	4.30E-05	0.000122388	4.72E-05	4.40E-05	7.95E-05	7.40E-05	9.70E-05	3.81E-05	1.33E-05	4.52E-05	8.93E-05	3.66E-05	3.14E-05	2.45E-05	0.000101587	1.36E-05	4.61E-05	6.11E-05	5.51E-05	6.87E-05	3.90E-05	0.000103379	2.56E-05	4.25E-05	4.87E-05	6.26E-05	3.60E-05	2.33E-05	3.36E-05	3.53E-05	4.07E-05	3.48E-05
Sinimarinibacterium	1.78E-05	6.84E-05	7.99E-05	0.000128222	2.17E-05	5.46E-05	7.36E-05	0.000144965	9.89E-06	6.33E-05	5.56E-05	0.000356418	7.19E-05	0.000101842	9.16E-05	0.000133541	8.98E-05	0.000110589	0.000192325	6.17E-05	7.54E-05	0.000119297	0.00014799	0.00017243	8.89E-05	0.000106728	0.000126455	0.000116818	4.27E-05	0.000102202	0.000138583	0.000230263	5.45E-05	4.61E-05	0.00014843	0.00027568	4.42E-05	7.25E-05	0.000206757	7.31E-05	7.78E-05	6.49E-05	0.000156544	9.44E-05	7.58E-05	0.000117438	0.000123488	0.000139705	5.23E-05
Algiphilus	2.96E-05	1.71E-05	0.000104813	3.66E-05	1.30E-05	7.28E-05	0.000105078	0.000256476	9.89E-06	8.44E-05	6.84E-05	0.002494925	5.39E-05	9.40E-05	0.000141498	0.000133541	5.39E-05	7.99E-05	0.000201067	0.000101632	1.89E-05	0.00010339	8.22E-05	0.000150876	5.08E-05	4.00E-05	9.03E-05	0.000103074	6.09E-05	5.50E-05	0.000171191	0.003244005	4.09E-05	4.61E-05	0.000130968	0.000102395	3.43E-05	5.57E-05	0.000131573	7.31E-05	5.66E-05	2.70E-05	8.61E-05	0.00021582	4.66E-05	9.23E-05	7.06E-05	9.90E-05	4.35E-05
Gilliamella	0.000450061	0.000290517	0.000164707	0.000213703	0.000217255	0.000285122	0.000231173	0.000172843	0.000355925	0.000344617	0.000162514	0.000209202	0.000341391	0.000501375	0.000266349	0.000213665	0.000437217	0.00028876	0.000314713	8.35E-05	0.000402379	0.000294265	0.000337088	0.000113157	0.000292004	0.000220126	0.000379366	0.000171791	0.000274245	0.000393085	0.000211951	0.000169311	0.000415653	0.000391537	0.000331785	0.00025205	0.000230588	0.000228563	0.000225553	7.31E-05	0.000580334	0.000194699	0.000383532	9.89E-05	0.000332323	0.000335537	0.000344003	0.00016299	0.000557404
Orbus	1.78E-05	1.71E-05	4.99E-06	1.22E-05	8.69E-06	1.21E-05	5.25E-06	5.58E-06	1.98E-05	7.03E-06	4.28E-06	1.55E-05	5.99E-06	4.70E-05	0	2.00E-05	1.80E-05	2.46E-05	1.75E-05	3.63E-06	0	0	1.64E-05	0	6.35E-06	2.00E-05	0	6.87E-06	1.83E-05	1.57E-05	2.45E-05	6.77E-06	3.41E-05	7.68E-06	1.75E-05	2.36E-05	9.81E-06	0	9.40E-06	0	1.42E-05	5.41E-06	7.83E-06	4.50E-06	5.83E-06	8.39E-06	0	0	0
Frischella	1.78E-05	2.28E-05	0	0	1.74E-05	1.21E-05	1.05E-05	5.58E-06	4.94E-06	1.41E-05	1.28E-05	0	5.99E-06	3.92E-05	8.32E-06	6.68E-06	1.80E-05	1.84E-05	1.75E-05	7.26E-06	1.26E-05	5.57E-05	1.64E-05	0	1.90E-05	3.34E-05	1.81E-05	2.06E-05	1.83E-05	2.36E-05	1.63E-05	1.35E-05	1.36E-05	1.54E-05	8.73E-06	1.58E-05	9.81E-06	4.46E-05	1.88E-05	3.65E-06	3.54E-05	1.62E-05	7.83E-06	4.50E-06	5.83E-06	4.19E-05	8.82E-06	5.82E-06	8.71E-06
Candidatus Schmidhempelia	1.78E-05	5.70E-06	4.99E-06	1.83E-05	1.74E-05	6.07E-06	5.25E-06	1.67E-05	4.94E-06	1.41E-05	8.55E-06	1.55E-05	0	0	0	1.34E-05	5.99E-06	6.14E-06	1.75E-05	0	0	1.59E-05	1.64E-05	0	1.90E-05	6.67E-06	9.03E-06	1.37E-05	1.83E-05	0	0	2.03E-05	6.81E-06	0	0	0	9.81E-06	0	0	0	1.42E-05	1.62E-05	0	8.99E-06	1.17E-05	8.39E-06	2.65E-05	5.82E-06	8.71E-06
[truncated: 2,159 more rows]
[truncated: 23 more columns]
